# Supplementary material for: From 2,5-Diformyl-1,4-dihydropyrrolo[3,2-b]pyrroles to Quadrupolar, Centrosymmetric Two-Photon-Absorbing A–D–A Dyes
Source: Org Lett. 2022 Mar 28;24(13):2551–5. doi: 10.1021/acs.orglett.2c00718 (PMC9003575; doi:10.1021/acs.orglett.2c00718)
Supplement: Supplementary file 2 — ol2c00718_si_002.zip [file ol2c00718_si_002.zip]

Archive with 45 entries (32 files):
- FAIR data/
- FAIR data/5/
- FAIR data/5/13C/
- FAIR data/5/13C/fid
- FAIR data/5/13C/log
- FAIR data/5/13C/procpar
- FAIR data/5/13C/text
- FAIR data/5/1H/
- FAIR data/5/1H/fid
- FAIR data/5/1H/log
- FAIR data/5/1H/procpar
- FAIR data/5/1H/text
- FAIR data/6/
- FAIR data/6/13C/
- FAIR data/6/13C/fid
- FAIR data/6/13C/log
- FAIR data/6/13C/procpar
- FAIR data/6/13C/text
- FAIR data/6/1H/
- FAIR data/6/1H/fid
- FAIR data/6/1H/log
- FAIR data/6/1H/procpar
- FAIR data/6/1H/text
- FAIR data/7/
- FAIR data/7/13C/
- FAIR data/7/13C/fid
- FAIR data/7/13C/log
- FAIR data/7/13C/procpar
- FAIR data/7/13C/text
- FAIR data/7/1H/
- FAIR data/7/1H/fid
- FAIR data/7/1H/log
- FAIR data/7/1H/procpar
- FAIR data/7/1H/text
- FAIR data/8/
- FAIR data/8/13C/
- FAIR data/8/13C/fid
- FAIR data/8/13C/log
- FAIR data/8/13C/procpar
- FAIR data/8/13C/text
- FAIR data/8/1H/
- FAIR data/8/1H/fid
- FAIR data/8/1H/log
- FAIR data/8/1H/procpar
- FAIR data/8/1H/text
