# Supplementary material for: From 2,5-Diformyl-1,4-dihydropyrrolo[3,2-b]pyrroles to Quadrupolar, Centrosymmetric Two-Photon-Absorbing A–D–A Dyes
Source: Org Lett. 2022 Mar 28;24(13):2551–5. doi: 10.1021/acs.orglett.2c00718 (PMC9003575; doi:10.1021/acs.orglett.2c00718)
Supplement: Supplementary file 2 — ol2c00718_si_002.zip [file ol2c00718_si_002.zip › FAIR data/5/13C/log]

Tue Feb  4 16:20:03 2020: Experiment started
Tue Feb  4 16:20:38 2020: BS 1 completed
Tue Feb  4 16:21:05 2020: BS 2 completed
Tue Feb  4 16:21:32 2020: BS 3 completed
Tue Feb  4 16:22:00 2020: BS 4 completed
Tue Feb  4 16:22:27 2020: BS 5 completed
Tue Feb  4 16:22:54 2020: BS 6 completed
Tue Feb  4 16:23:21 2020: BS 7 completed
Tue Feb  4 16:23:48 2020: BS 8 completed
Tue Feb  4 16:24:16 2020: BS 9 completed
Tue Feb  4 16:24:43 2020: BS 10 completed
Tue Feb  4 16:25:10 2020: BS 11 completed
Tue Feb  4 16:25:37 2020: BS 12 completed
Tue Feb  4 16:26:04 2020: BS 13 completed
Tue Feb  4 16:26:32 2020: BS 14 completed
Tue Feb  4 16:26:54 2020: Acquisition aborted
