# Supplementary material for: From 2,5-Diformyl-1,4-dihydropyrrolo[3,2-b]pyrroles to Quadrupolar, Centrosymmetric Two-Photon-Absorbing A–D–A Dyes
Source: Org Lett. 2022 Mar 28;24(13):2551–5. doi: 10.1021/acs.orglett.2c00718 (PMC9003575; doi:10.1021/acs.orglett.2c00718)
Supplement: Supplementary file 2 — ol2c00718_si_002.zip [file ol2c00718_si_002.zip › FAIR data/5/13C/text]

P.Kowalczyk
zesp10/Var500/PK-2CHO/PK-2CHO-C13
