# Supplementary material for: From 2,5-Diformyl-1,4-dihydropyrrolo[3,2-b]pyrroles to Quadrupolar, Centrosymmetric Two-Photon-Absorbing A–D–A Dyes
Source: Org Lett. 2022 Mar 28;24(13):2551–5. doi: 10.1021/acs.orglett.2c00718 (PMC9003575; doi:10.1021/acs.orglett.2c00718)
Supplement: Supplementary file 2 — ol2c00718_si_002.zip [file ol2c00718_si_002.zip › FAIR data/6/13C/log]

Mon Dec 10 09:51:06 2018: Experiment started
Mon Dec 10 10:00:45 2018: BS 21 completed
Mon Dec 10 10:01:12 2018: BS 22 completed
Mon Dec 10 10:01:39 2018: BS 23 completed
Mon Dec 10 10:02:06 2018: BS 24 completed
Mon Dec 10 10:02:34 2018: BS 25 completed
Mon Dec 10 10:03:01 2018: BS 26 completed
Mon Dec 10 10:03:28 2018: BS 27 completed
Mon Dec 10 10:03:55 2018: BS 28 completed
Mon Dec 10 10:04:22 2018: BS 29 completed
Mon Dec 10 10:04:50 2018: BS 30 completed
Mon Dec 10 10:05:17 2018: BS 31 completed
Mon Dec 10 10:05:44 2018: BS 32 completed
Mon Dec 10 10:06:11 2018: BS 33 completed
Mon Dec 10 10:06:38 2018: BS 34 completed
Mon Dec 10 10:07:06 2018: BS 35 completed
Mon Dec 10 10:07:33 2018: BS 36 completed
Mon Dec 10 10:08:00 2018: BS 37 completed
Mon Dec 10 10:08:27 2018: BS 38 completed
Mon Dec 10 10:08:54 2018: BS 39 completed
Mon Dec 10 10:09:22 2018: BS 40 completed
Mon Dec 10 10:09:49 2018: BS 41 completed
Mon Dec 10 10:10:16 2018: BS 42 completed
Mon Dec 10 10:10:43 2018: BS 43 completed
Mon Dec 10 10:11:10 2018: BS 44 completed
Mon Dec 10 10:11:38 2018: BS 45 completed
Mon Dec 10 10:12:05 2018: BS 46 completed
Mon Dec 10 10:12:32 2018: BS 47 completed
Mon Dec 10 10:12:59 2018: BS 48 completed
Mon Dec 10 10:13:26 2018: BS 49 completed
Mon Dec 10 10:13:54 2018: BS 50 completed
Mon Dec 10 10:14:21 2018: BS 51 completed
Mon Dec 10 10:14:48 2018: BS 52 completed
Mon Dec 10 10:15:15 2018: BS 53 completed
Mon Dec 10 10:15:42 2018: BS 54 completed
Mon Dec 10 10:16:10 2018: BS 55 completed
Mon Dec 10 10:16:37 2018: BS 56 completed
Mon Dec 10 10:17:04 2018: BS 57 completed
Mon Dec 10 10:17:31 2018: BS 58 completed
Mon Dec 10 10:17:58 2018: BS 59 completed
Mon Dec 10 10:18:26 2018: BS 60 completed
Mon Dec 10 10:18:53 2018: BS 61 completed
Mon Dec 10 10:19:20 2018: BS 62 completed
Mon Dec 10 10:19:47 2018: BS 63 completed
Mon Dec 10 10:20:15 2018: BS 64 completed
Mon Dec 10 10:20:42 2018: BS 65 completed
Mon Dec 10 10:21:09 2018: BS 66 completed
Mon Dec 10 10:21:36 2018: BS 67 completed
Mon Dec 10 10:22:03 2018: BS 68 completed
Mon Dec 10 10:22:31 2018: BS 69 completed
Mon Dec 10 10:22:58 2018: BS 70 completed
Mon Dec 10 10:23:25 2018: BS 71 completed
Mon Dec 10 10:23:52 2018: BS 72 completed
Mon Dec 10 10:24:19 2018: BS 73 completed
Mon Dec 10 10:24:47 2018: BS 74 completed
Mon Dec 10 10:25:14 2018: BS 75 completed
Mon Dec 10 10:25:41 2018: BS 76 completed
Mon Dec 10 10:26:08 2018: BS 77 completed
Mon Dec 10 10:26:35 2018: BS 78 completed
Mon Dec 10 10:27:03 2018: BS 79 completed
Mon Dec 10 10:27:30 2018: BS 80 completed
Mon Dec 10 10:27:57 2018: BS 81 completed
Mon Dec 10 10:28:24 2018: BS 82 completed
Mon Dec 10 10:28:51 2018: BS 83 completed
Mon Dec 10 10:29:19 2018: BS 84 completed
Mon Dec 10 10:29:46 2018: BS 85 completed
Mon Dec 10 10:30:13 2018: BS 86 completed
Mon Dec 10 10:30:40 2018: BS 87 completed
Mon Dec 10 10:31:07 2018: BS 88 completed
Mon Dec 10 10:31:35 2018: BS 89 completed
Mon Dec 10 10:32:02 2018: BS 90 completed
Mon Dec 10 10:32:29 2018: BS 91 completed
Mon Dec 10 10:32:56 2018: BS 92 completed
Mon Dec 10 10:33:23 2018: BS 93 completed
Mon Dec 10 10:33:51 2018: BS 94 completed
Mon Dec 10 10:34:18 2018: BS 95 completed
Mon Dec 10 10:34:45 2018: BS 96 completed
Mon Dec 10 10:35:12 2018: BS 97 completed
Mon Dec 10 10:35:39 2018: BS 98 completed
Mon Dec 10 10:36:07 2018: BS 99 completed
Mon Dec 10 10:36:34 2018: BS 100 completed
Mon Dec 10 10:37:01 2018: BS 101 completed
Mon Dec 10 10:37:28 2018: BS 102 completed
Mon Dec 10 10:37:55 2018: BS 103 completed
Mon Dec 10 10:38:23 2018: BS 104 completed
Mon Dec 10 10:38:50 2018: BS 105 completed
Mon Dec 10 10:39:17 2018: BS 106 completed
Mon Dec 10 10:39:44 2018: BS 107 completed
Mon Dec 10 10:40:11 2018: BS 108 completed
Mon Dec 10 10:40:39 2018: BS 109 completed
Mon Dec 10 10:41:06 2018: BS 110 completed
Mon Dec 10 10:41:33 2018: BS 111 completed
Mon Dec 10 10:42:00 2018: BS 112 completed
Mon Dec 10 10:42:27 2018: BS 113 completed
Mon Dec 10 10:42:55 2018: BS 114 completed
Mon Dec 10 10:43:22 2018: BS 115 completed
Mon Dec 10 10:43:49 2018: BS 116 completed
Mon Dec 10 10:44:16 2018: BS 117 completed
Mon Dec 10 10:44:43 2018: BS 118 completed
Mon Dec 10 10:45:11 2018: BS 119 completed
Mon Dec 10 10:45:38 2018: BS 120 completed
Mon Dec 10 10:46:05 2018: BS 121 completed
Mon Dec 10 10:46:32 2018: BS 122 completed
Mon Dec 10 10:46:59 2018: BS 123 completed
Mon Dec 10 10:47:27 2018: BS 124 completed
Mon Dec 10 10:47:54 2018: BS 125 completed
Mon Dec 10 10:48:21 2018: BS 126 completed
Mon Dec 10 10:48:48 2018: BS 127 completed
Mon Dec 10 10:49:15 2018: BS 128 completed
Mon Dec 10 10:49:43 2018: BS 129 completed
Mon Dec 10 10:50:10 2018: BS 130 completed
Mon Dec 10 10:50:37 2018: BS 131 completed
Mon Dec 10 10:51:04 2018: BS 132 completed
Mon Dec 10 10:51:31 2018: BS 133 completed
Mon Dec 10 10:51:59 2018: BS 134 completed
Mon Dec 10 10:52:26 2018: BS 135 completed
Mon Dec 10 10:52:53 2018: BS 136 completed
Mon Dec 10 10:53:20 2018: BS 137 completed
Mon Dec 10 10:53:47 2018: BS 138 completed
Mon Dec 10 10:54:15 2018: BS 139 completed
Mon Dec 10 10:54:42 2018: BS 140 completed
Mon Dec 10 10:55:09 2018: BS 141 completed
Mon Dec 10 10:55:36 2018: BS 142 completed
Mon Dec 10 10:56:03 2018: BS 143 completed
Mon Dec 10 10:56:31 2018: BS 144 completed
Mon Dec 10 10:56:58 2018: BS 145 completed
Mon Dec 10 10:57:25 2018: BS 146 completed
Mon Dec 10 10:57:52 2018: BS 147 completed
Mon Dec 10 10:58:19 2018: BS 148 completed
Mon Dec 10 10:58:47 2018: BS 149 completed
Mon Dec 10 10:59:14 2018: BS 150 completed
Mon Dec 10 10:59:41 2018: BS 151 completed
Mon Dec 10 11:00:08 2018: BS 152 completed
Mon Dec 10 11:00:35 2018: BS 153 completed
Mon Dec 10 11:01:03 2018: BS 154 completed
Mon Dec 10 11:01:30 2018: BS 155 completed
Mon Dec 10 11:01:57 2018: BS 156 completed
Mon Dec 10 11:02:24 2018: BS 157 completed
Mon Dec 10 11:02:51 2018: BS 158 completed
Mon Dec 10 11:03:19 2018: BS 159 completed
Mon Dec 10 11:03:46 2018: BS 160 completed
Mon Dec 10 11:04:13 2018: BS 161 completed
Mon Dec 10 11:04:40 2018: BS 162 completed
Mon Dec 10 11:05:07 2018: BS 163 completed
Mon Dec 10 11:05:35 2018: BS 164 completed
Mon Dec 10 11:06:02 2018: BS 165 completed
Mon Dec 10 11:06:29 2018: BS 166 completed
Mon Dec 10 11:06:56 2018: BS 167 completed
Mon Dec 10 11:07:23 2018: BS 168 completed
Mon Dec 10 11:07:51 2018: BS 169 completed
Mon Dec 10 11:08:18 2018: BS 170 completed
Mon Dec 10 11:08:45 2018: BS 171 completed
Mon Dec 10 11:09:12 2018: BS 172 completed
Mon Dec 10 11:09:39 2018: BS 173 completed
Mon Dec 10 11:10:07 2018: BS 174 completed
Mon Dec 10 11:10:34 2018: BS 175 completed
Mon Dec 10 11:11:01 2018: BS 176 completed
Mon Dec 10 11:11:28 2018: BS 177 completed
Mon Dec 10 11:11:55 2018: BS 178 completed
Mon Dec 10 11:12:23 2018: BS 179 completed
Mon Dec 10 11:12:50 2018: BS 180 completed
Mon Dec 10 11:13:17 2018: BS 181 completed
Mon Dec 10 11:13:44 2018: BS 182 completed
Mon Dec 10 11:14:11 2018: BS 183 completed
Mon Dec 10 11:14:39 2018: BS 184 completed
Mon Dec 10 11:15:06 2018: BS 185 completed
Mon Dec 10 11:15:33 2018: BS 186 completed
Mon Dec 10 11:16:00 2018: BS 187 completed
Mon Dec 10 11:16:27 2018: BS 188 completed
Mon Dec 10 11:16:55 2018: BS 189 completed
Mon Dec 10 11:17:22 2018: BS 190 completed
Mon Dec 10 11:17:49 2018: BS 191 completed
Mon Dec 10 11:18:16 2018: BS 192 completed
Mon Dec 10 11:18:43 2018: BS 193 completed
Mon Dec 10 11:19:11 2018: BS 194 completed
Mon Dec 10 11:19:38 2018: BS 195 completed
Mon Dec 10 11:20:05 2018: BS 196 completed
Mon Dec 10 11:20:32 2018: BS 197 completed
Mon Dec 10 11:20:59 2018: BS 198 completed
Mon Dec 10 11:21:27 2018: BS 199 completed
Mon Dec 10 11:21:54 2018: BS 200 completed
Mon Dec 10 11:22:21 2018: BS 201 completed
Mon Dec 10 11:22:48 2018: BS 202 completed
Mon Dec 10 11:23:16 2018: BS 203 completed
Mon Dec 10 11:23:43 2018: BS 204 completed
Mon Dec 10 11:24:10 2018: BS 205 completed
Mon Dec 10 11:24:37 2018: BS 206 completed
Mon Dec 10 11:25:04 2018: BS 207 completed
Mon Dec 10 11:25:32 2018: BS 208 completed
Mon Dec 10 11:25:59 2018: BS 209 completed
Mon Dec 10 11:26:26 2018: BS 210 completed
Mon Dec 10 11:26:53 2018: BS 211 completed
Mon Dec 10 11:27:20 2018: BS 212 completed
Mon Dec 10 11:27:48 2018: BS 213 completed
Mon Dec 10 11:28:15 2018: BS 214 completed
Mon Dec 10 11:28:42 2018: BS 215 completed
Mon Dec 10 11:29:09 2018: BS 216 completed
Mon Dec 10 11:29:36 2018: BS 217 completed
Mon Dec 10 11:30:04 2018: BS 218 completed
Mon Dec 10 11:30:31 2018: BS 219 completed
Mon Dec 10 11:30:58 2018: BS 220 completed
Mon Dec 10 11:31:25 2018: BS 221 completed
Mon Dec 10 11:31:52 2018: BS 222 completed
Mon Dec 10 11:32:20 2018: BS 223 completed
Mon Dec 10 11:32:47 2018: BS 224 completed
Mon Dec 10 11:33:14 2018: BS 225 completed
Mon Dec 10 11:33:41 2018: BS 226 completed
Mon Dec 10 11:34:08 2018: BS 227 completed
Mon Dec 10 11:34:36 2018: BS 228 completed
Mon Dec 10 11:35:03 2018: BS 229 completed
Mon Dec 10 11:35:30 2018: BS 230 completed
Mon Dec 10 11:35:57 2018: BS 231 completed
Mon Dec 10 11:36:24 2018: BS 232 completed
Mon Dec 10 11:36:52 2018: BS 233 completed
Mon Dec 10 11:37:19 2018: BS 234 completed
Mon Dec 10 11:37:46 2018: BS 235 completed
Mon Dec 10 11:38:13 2018: BS 236 completed
Mon Dec 10 11:38:40 2018: BS 237 completed
Mon Dec 10 11:39:08 2018: BS 238 completed
Mon Dec 10 11:39:35 2018: BS 239 completed
Mon Dec 10 11:40:02 2018: BS 240 completed
Mon Dec 10 11:40:29 2018: BS 241 completed
Mon Dec 10 11:40:56 2018: BS 242 completed
Mon Dec 10 11:41:24 2018: BS 243 completed
Mon Dec 10 11:41:51 2018: BS 244 completed
Mon Dec 10 11:42:18 2018: BS 245 completed
Mon Dec 10 11:42:45 2018: BS 246 completed
Mon Dec 10 11:43:12 2018: BS 247 completed
Mon Dec 10 11:43:40 2018: BS 248 completed
Mon Dec 10 11:44:07 2018: BS 249 completed
Mon Dec 10 11:44:34 2018: BS 250 completed
Mon Dec 10 11:45:01 2018: BS 251 completed
Mon Dec 10 11:45:28 2018: BS 252 completed
Mon Dec 10 11:45:56 2018: BS 253 completed
Mon Dec 10 11:46:23 2018: BS 254 completed
Mon Dec 10 11:46:50 2018: BS 255 completed
Mon Dec 10 11:47:17 2018: BS 256 completed
Mon Dec 10 11:47:44 2018: BS 257 completed
Mon Dec 10 11:48:12 2018: BS 258 completed
Mon Dec 10 11:48:39 2018: BS 259 completed
Mon Dec 10 11:49:06 2018: BS 260 completed
Mon Dec 10 11:49:33 2018: BS 261 completed
Mon Dec 10 11:50:00 2018: BS 262 completed
Mon Dec 10 11:50:28 2018: BS 263 completed
Mon Dec 10 11:50:55 2018: BS 264 completed
Mon Dec 10 11:51:22 2018: BS 265 completed
Mon Dec 10 11:51:49 2018: BS 266 completed
Mon Dec 10 11:52:16 2018: BS 267 completed
Mon Dec 10 11:52:44 2018: BS 268 completed
Mon Dec 10 11:53:11 2018: BS 269 completed
Mon Dec 10 11:53:38 2018: BS 270 completed
Mon Dec 10 11:54:05 2018: BS 271 completed
Mon Dec 10 11:54:32 2018: BS 272 completed
Mon Dec 10 11:55:00 2018: BS 273 completed
Mon Dec 10 11:55:27 2018: BS 274 completed
Mon Dec 10 11:55:54 2018: BS 275 completed
Mon Dec 10 11:56:21 2018: BS 276 completed
Mon Dec 10 11:56:48 2018: BS 277 completed
Mon Dec 10 11:57:16 2018: BS 278 completed
Mon Dec 10 11:57:43 2018: BS 279 completed
Mon Dec 10 11:58:10 2018: BS 280 completed
Mon Dec 10 11:58:37 2018: BS 281 completed
Mon Dec 10 11:59:04 2018: BS 282 completed
Mon Dec 10 11:59:32 2018: BS 283 completed
Mon Dec 10 11:59:59 2018: BS 284 completed
Mon Dec 10 12:00:26 2018: BS 285 completed
Mon Dec 10 12:00:53 2018: BS 286 completed
Mon Dec 10 12:01:20 2018: BS 287 completed
Mon Dec 10 12:01:48 2018: BS 288 completed
Mon Dec 10 12:02:15 2018: BS 289 completed
Mon Dec 10 12:02:42 2018: BS 290 completed
Mon Dec 10 12:03:09 2018: BS 291 completed
Mon Dec 10 12:03:36 2018: BS 292 completed
Mon Dec 10 12:04:04 2018: BS 293 completed
Mon Dec 10 12:04:31 2018: BS 294 completed
Mon Dec 10 12:04:58 2018: BS 295 completed
Mon Dec 10 12:05:25 2018: BS 296 completed
Mon Dec 10 12:05:52 2018: BS 297 completed
Mon Dec 10 12:06:20 2018: BS 298 completed
Mon Dec 10 12:06:47 2018: BS 299 completed
Mon Dec 10 12:07:14 2018: BS 300 completed
Mon Dec 10 12:07:41 2018: BS 301 completed
Mon Dec 10 12:08:08 2018: BS 302 completed
Mon Dec 10 12:08:36 2018: BS 303 completed
Mon Dec 10 12:09:03 2018: BS 304 completed
Mon Dec 10 12:09:30 2018: BS 305 completed
Mon Dec 10 12:09:57 2018: BS 306 completed
Mon Dec 10 12:10:24 2018: BS 307 completed
Mon Dec 10 12:10:52 2018: BS 308 completed
Mon Dec 10 12:11:19 2018: BS 309 completed
Mon Dec 10 12:11:46 2018: BS 310 completed
Mon Dec 10 12:12:13 2018: BS 311 completed
Mon Dec 10 12:12:40 2018: BS 312 completed
Mon Dec 10 12:13:08 2018: BS 313 completed
Mon Dec 10 12:13:35 2018: BS 314 completed
Mon Dec 10 12:14:02 2018: BS 315 completed
Mon Dec 10 12:14:29 2018: BS 316 completed
Mon Dec 10 12:14:56 2018: BS 317 completed
Mon Dec 10 12:15:24 2018: BS 318 completed
Mon Dec 10 12:15:51 2018: BS 319 completed
Mon Dec 10 12:16:18 2018: BS 320 completed
Mon Dec 10 12:16:45 2018: BS 321 completed
Mon Dec 10 12:17:12 2018: BS 322 completed
Mon Dec 10 12:17:40 2018: BS 323 completed
Mon Dec 10 12:18:07 2018: BS 324 completed
Mon Dec 10 12:18:34 2018: BS 325 completed
Mon Dec 10 12:19:01 2018: BS 326 completed
Mon Dec 10 12:19:28 2018: BS 327 completed
Mon Dec 10 12:19:56 2018: BS 328 completed
Mon Dec 10 12:20:23 2018: BS 329 completed
Mon Dec 10 12:20:50 2018: BS 330 completed
Mon Dec 10 12:21:17 2018: BS 331 completed
Mon Dec 10 12:21:44 2018: BS 332 completed
Mon Dec 10 12:22:12 2018: BS 333 completed
Mon Dec 10 12:22:39 2018: BS 334 completed
Mon Dec 10 12:23:06 2018: BS 335 completed
Mon Dec 10 12:23:33 2018: BS 336 completed
Mon Dec 10 12:24:00 2018: BS 337 completed
Mon Dec 10 12:24:28 2018: BS 338 completed
Mon Dec 10 12:24:55 2018: BS 339 completed
Mon Dec 10 12:25:05 2018: Acquisition aborted
