# Supplementary material for: From 2,5-Diformyl-1,4-dihydropyrrolo[3,2-b]pyrroles to Quadrupolar, Centrosymmetric Two-Photon-Absorbing A–D–A Dyes
Source: Org Lett. 2022 Mar 28;24(13):2551–5. doi: 10.1021/acs.orglett.2c00718 (PMC9003575; doi:10.1021/acs.orglett.2c00718)
Supplement: Supplementary file 2 — ol2c00718_si_002.zip [file ol2c00718_si_002.zip › FAIR data/7/13C/log]

Fri Aug  7 17:00:56 2020: Experiment started
Fri Aug  7 17:01:31 2020: BS 1 completed
Fri Aug  7 17:01:58 2020: BS 2 completed
Fri Aug  7 17:02:25 2020: BS 3 completed
Fri Aug  7 17:02:53 2020: BS 4 completed
Fri Aug  7 17:03:20 2020: BS 5 completed
Fri Aug  7 17:03:47 2020: BS 6 completed
Fri Aug  7 17:04:14 2020: BS 7 completed
Fri Aug  7 17:04:41 2020: BS 8 completed
Fri Aug  7 17:05:09 2020: BS 9 completed
Fri Aug  7 17:05:36 2020: BS 10 completed
Fri Aug  7 17:06:03 2020: BS 11 completed
Fri Aug  7 17:06:30 2020: BS 12 completed
Fri Aug  7 17:06:57 2020: BS 13 completed
Fri Aug  7 17:07:25 2020: BS 14 completed
Fri Aug  7 17:07:52 2020: BS 15 completed
Fri Aug  7 17:08:19 2020: BS 16 completed
Fri Aug  7 17:08:46 2020: BS 17 completed
Fri Aug  7 17:09:13 2020: BS 18 completed
Fri Aug  7 17:09:41 2020: BS 19 completed
Fri Aug  7 17:10:08 2020: BS 20 completed
Fri Aug  7 17:10:35 2020: BS 21 completed
Fri Aug  7 17:11:02 2020: BS 22 completed
Fri Aug  7 17:11:29 2020: BS 23 completed
Fri Aug  7 17:11:57 2020: BS 24 completed
Fri Aug  7 17:12:24 2020: BS 25 completed
Fri Aug  7 17:12:51 2020: BS 26 completed
Fri Aug  7 17:13:18 2020: BS 27 completed
Fri Aug  7 17:13:46 2020: BS 28 completed
Fri Aug  7 17:14:13 2020: BS 29 completed
Fri Aug  7 17:14:40 2020: BS 30 completed
Fri Aug  7 17:15:07 2020: BS 31 completed
Fri Aug  7 17:15:34 2020: BS 32 completed
Fri Aug  7 17:16:02 2020: BS 33 completed
Fri Aug  7 17:16:29 2020: BS 34 completed
Fri Aug  7 17:16:56 2020: BS 35 completed
Fri Aug  7 17:17:23 2020: BS 36 completed
Fri Aug  7 17:17:50 2020: BS 37 completed
Fri Aug  7 17:18:18 2020: BS 38 completed
Fri Aug  7 17:18:45 2020: BS 39 completed
Fri Aug  7 17:19:12 2020: BS 40 completed
Fri Aug  7 17:19:39 2020: BS 41 completed
Fri Aug  7 17:20:06 2020: BS 42 completed
Fri Aug  7 17:20:34 2020: BS 43 completed
Fri Aug  7 17:21:01 2020: BS 44 completed
Fri Aug  7 17:21:28 2020: BS 45 completed
Fri Aug  7 17:21:55 2020: BS 46 completed
Fri Aug  7 17:22:22 2020: BS 47 completed
Fri Aug  7 17:22:50 2020: BS 48 completed
Fri Aug  7 17:23:17 2020: BS 49 completed
Fri Aug  7 17:23:44 2020: BS 50 completed
Fri Aug  7 17:24:11 2020: BS 51 completed
Fri Aug  7 17:24:38 2020: BS 52 completed
Fri Aug  7 17:25:06 2020: BS 53 completed
Fri Aug  7 17:25:33 2020: BS 54 completed
Fri Aug  7 17:26:00 2020: BS 55 completed
Fri Aug  7 17:26:27 2020: BS 56 completed
Fri Aug  7 17:26:54 2020: BS 57 completed
Fri Aug  7 17:27:22 2020: BS 58 completed
Fri Aug  7 17:27:49 2020: BS 59 completed
Fri Aug  7 17:28:16 2020: BS 60 completed
Fri Aug  7 17:28:43 2020: BS 61 completed
Fri Aug  7 17:29:10 2020: BS 62 completed
Fri Aug  7 17:29:38 2020: BS 63 completed
Fri Aug  7 17:30:05 2020: BS 64 completed
Fri Aug  7 17:30:32 2020: BS 65 completed
Fri Aug  7 17:30:59 2020: BS 66 completed
Fri Aug  7 17:31:26 2020: BS 67 completed
Fri Aug  7 17:31:54 2020: BS 68 completed
Fri Aug  7 17:32:21 2020: BS 69 completed
Fri Aug  7 17:32:48 2020: BS 70 completed
Fri Aug  7 17:33:15 2020: BS 71 completed
Fri Aug  7 17:33:42 2020: BS 72 completed
Fri Aug  7 17:34:10 2020: BS 73 completed
Fri Aug  7 17:34:37 2020: BS 74 completed
Fri Aug  7 17:35:04 2020: BS 75 completed
Fri Aug  7 17:35:31 2020: BS 76 completed
Fri Aug  7 17:35:58 2020: BS 77 completed
Fri Aug  7 17:36:26 2020: BS 78 completed
Fri Aug  7 17:36:53 2020: BS 79 completed
Fri Aug  7 17:37:20 2020: BS 80 completed
Fri Aug  7 17:37:47 2020: BS 81 completed
Fri Aug  7 17:38:14 2020: BS 82 completed
Fri Aug  7 17:38:42 2020: BS 83 completed
Fri Aug  7 17:39:09 2020: BS 84 completed
Fri Aug  7 17:39:36 2020: BS 85 completed
Fri Aug  7 17:40:03 2020: BS 86 completed
Fri Aug  7 17:40:30 2020: BS 87 completed
Fri Aug  7 17:40:58 2020: BS 88 completed
Fri Aug  7 17:41:25 2020: BS 89 completed
Fri Aug  7 17:41:52 2020: BS 90 completed
Fri Aug  7 17:42:19 2020: BS 91 completed
Fri Aug  7 17:42:46 2020: BS 92 completed
Fri Aug  7 17:43:14 2020: BS 93 completed
Fri Aug  7 17:43:41 2020: BS 94 completed
Fri Aug  7 17:44:08 2020: BS 95 completed
Fri Aug  7 17:44:35 2020: BS 96 completed
Fri Aug  7 17:45:02 2020: BS 97 completed
Fri Aug  7 17:45:30 2020: BS 98 completed
Fri Aug  7 17:45:57 2020: BS 99 completed
Fri Aug  7 17:46:24 2020: BS 100 completed
Fri Aug  7 17:46:51 2020: BS 101 completed
Fri Aug  7 17:47:18 2020: BS 102 completed
Fri Aug  7 17:47:46 2020: BS 103 completed
Fri Aug  7 17:48:13 2020: BS 104 completed
Fri Aug  7 17:48:40 2020: BS 105 completed
Fri Aug  7 17:49:07 2020: BS 106 completed
Fri Aug  7 17:49:34 2020: BS 107 completed
Fri Aug  7 17:50:02 2020: BS 108 completed
Fri Aug  7 17:50:29 2020: BS 109 completed
Fri Aug  7 17:50:56 2020: BS 110 completed
Fri Aug  7 17:51:23 2020: BS 111 completed
Fri Aug  7 17:51:50 2020: BS 112 completed
Fri Aug  7 17:52:18 2020: BS 113 completed
Fri Aug  7 17:52:45 2020: BS 114 completed
Fri Aug  7 17:53:12 2020: BS 115 completed
Fri Aug  7 17:53:39 2020: BS 116 completed
Fri Aug  7 17:54:06 2020: BS 117 completed
Fri Aug  7 17:54:34 2020: BS 118 completed
Fri Aug  7 17:55:01 2020: BS 119 completed
Fri Aug  7 17:55:28 2020: BS 120 completed
Fri Aug  7 17:55:55 2020: BS 121 completed
Fri Aug  7 17:56:22 2020: BS 122 completed
Fri Aug  7 17:56:50 2020: BS 123 completed
Fri Aug  7 17:57:17 2020: BS 124 completed
Fri Aug  7 17:57:44 2020: BS 125 completed
Fri Aug  7 17:58:11 2020: BS 126 completed
Fri Aug  7 17:58:38 2020: BS 127 completed
Fri Aug  7 17:59:06 2020: BS 128 completed
Fri Aug  7 17:59:33 2020: BS 129 completed
Fri Aug  7 18:00:00 2020: BS 130 completed
Fri Aug  7 18:00:27 2020: BS 131 completed
Fri Aug  7 18:00:54 2020: BS 132 completed
Fri Aug  7 18:01:22 2020: BS 133 completed
Fri Aug  7 18:01:49 2020: BS 134 completed
Fri Aug  7 18:02:16 2020: BS 135 completed
Fri Aug  7 18:02:43 2020: BS 136 completed
Fri Aug  7 18:03:10 2020: BS 137 completed
Fri Aug  7 18:03:38 2020: BS 138 completed
Fri Aug  7 18:04:05 2020: BS 139 completed
Fri Aug  7 18:04:32 2020: BS 140 completed
Fri Aug  7 18:04:59 2020: BS 141 completed
Fri Aug  7 18:05:26 2020: BS 142 completed
Fri Aug  7 18:05:54 2020: BS 143 completed
Fri Aug  7 18:06:21 2020: BS 144 completed
Fri Aug  7 18:06:48 2020: BS 145 completed
Fri Aug  7 18:07:15 2020: BS 146 completed
Fri Aug  7 18:07:42 2020: BS 147 completed
Fri Aug  7 18:08:10 2020: BS 148 completed
Fri Aug  7 18:08:37 2020: BS 149 completed
Fri Aug  7 18:09:04 2020: BS 150 completed
Fri Aug  7 18:09:31 2020: BS 151 completed
Fri Aug  7 18:09:58 2020: BS 152 completed
Fri Aug  7 18:10:26 2020: BS 153 completed
Fri Aug  7 18:10:53 2020: BS 154 completed
Fri Aug  7 18:11:20 2020: BS 155 completed
Fri Aug  7 18:11:47 2020: BS 156 completed
Fri Aug  7 18:12:14 2020: BS 157 completed
Fri Aug  7 18:12:42 2020: BS 158 completed
Fri Aug  7 18:13:09 2020: BS 159 completed
Fri Aug  7 18:13:36 2020: BS 160 completed
Fri Aug  7 18:14:03 2020: BS 161 completed
Fri Aug  7 18:14:30 2020: BS 162 completed
Fri Aug  7 18:14:58 2020: BS 163 completed
Fri Aug  7 18:15:25 2020: BS 164 completed
Fri Aug  7 18:15:52 2020: BS 165 completed
Fri Aug  7 18:16:19 2020: BS 166 completed
Fri Aug  7 18:16:47 2020: BS 167 completed
Fri Aug  7 18:17:14 2020: BS 168 completed
Fri Aug  7 18:17:41 2020: BS 169 completed
Fri Aug  7 18:18:08 2020: BS 170 completed
Fri Aug  7 18:18:35 2020: BS 171 completed
Fri Aug  7 18:19:03 2020: BS 172 completed
Fri Aug  7 18:19:30 2020: BS 173 completed
Fri Aug  7 18:19:57 2020: BS 174 completed
Fri Aug  7 18:20:24 2020: BS 175 completed
Fri Aug  7 18:20:51 2020: BS 176 completed
Fri Aug  7 18:21:19 2020: BS 177 completed
Fri Aug  7 18:21:46 2020: BS 178 completed
Fri Aug  7 18:22:13 2020: BS 179 completed
Fri Aug  7 18:22:40 2020: BS 180 completed
Fri Aug  7 18:23:07 2020: BS 181 completed
Fri Aug  7 18:23:35 2020: BS 182 completed
Fri Aug  7 18:24:02 2020: BS 183 completed
Fri Aug  7 18:24:29 2020: BS 184 completed
Fri Aug  7 18:24:56 2020: BS 185 completed
Fri Aug  7 18:25:23 2020: BS 186 completed
Fri Aug  7 18:25:51 2020: BS 187 completed
Fri Aug  7 18:26:18 2020: BS 188 completed
Fri Aug  7 18:26:45 2020: BS 189 completed
Fri Aug  7 18:27:12 2020: BS 190 completed
Fri Aug  7 18:27:39 2020: BS 191 completed
Fri Aug  7 18:28:07 2020: BS 192 completed
Fri Aug  7 18:28:34 2020: BS 193 completed
Fri Aug  7 18:29:01 2020: BS 194 completed
Fri Aug  7 18:29:28 2020: BS 195 completed
Fri Aug  7 18:29:55 2020: BS 196 completed
Fri Aug  7 18:30:23 2020: BS 197 completed
Fri Aug  7 18:30:50 2020: BS 198 completed
Fri Aug  7 18:31:17 2020: BS 199 completed
Fri Aug  7 18:31:44 2020: BS 200 completed
Fri Aug  7 18:32:11 2020: BS 201 completed
Fri Aug  7 18:32:39 2020: BS 202 completed
Fri Aug  7 18:33:06 2020: BS 203 completed
Fri Aug  7 18:33:33 2020: BS 204 completed
Fri Aug  7 18:34:00 2020: BS 205 completed
Fri Aug  7 18:34:27 2020: BS 206 completed
Fri Aug  7 18:34:55 2020: BS 207 completed
Fri Aug  7 18:35:22 2020: BS 208 completed
Fri Aug  7 18:35:49 2020: BS 209 completed
Fri Aug  7 18:36:16 2020: BS 210 completed
Fri Aug  7 18:36:43 2020: BS 211 completed
Fri Aug  7 18:37:11 2020: BS 212 completed
Fri Aug  7 18:37:38 2020: BS 213 completed
Fri Aug  7 18:38:05 2020: BS 214 completed
Fri Aug  7 18:38:32 2020: BS 215 completed
Fri Aug  7 18:38:59 2020: BS 216 completed
Fri Aug  7 18:39:27 2020: BS 217 completed
Fri Aug  7 18:39:54 2020: BS 218 completed
Fri Aug  7 18:40:21 2020: BS 219 completed
Fri Aug  7 18:40:48 2020: BS 220 completed
Fri Aug  7 18:41:15 2020: BS 221 completed
Fri Aug  7 18:41:43 2020: BS 222 completed
Fri Aug  7 18:42:10 2020: BS 223 completed
Fri Aug  7 18:42:37 2020: BS 224 completed
Fri Aug  7 18:43:04 2020: BS 225 completed
Fri Aug  7 18:43:31 2020: BS 226 completed
Fri Aug  7 18:43:59 2020: BS 227 completed
Fri Aug  7 18:44:26 2020: BS 228 completed
Fri Aug  7 18:44:53 2020: BS 229 completed
Fri Aug  7 18:45:20 2020: BS 230 completed
Fri Aug  7 18:45:47 2020: BS 231 completed
Fri Aug  7 18:46:15 2020: BS 232 completed
Fri Aug  7 18:46:42 2020: BS 233 completed
Fri Aug  7 18:47:09 2020: BS 234 completed
Fri Aug  7 18:47:36 2020: BS 235 completed
Fri Aug  7 18:48:03 2020: BS 236 completed
Fri Aug  7 18:48:31 2020: BS 237 completed
Fri Aug  7 18:48:58 2020: BS 238 completed
Fri Aug  7 18:49:25 2020: BS 239 completed
Fri Aug  7 18:49:52 2020: BS 240 completed
Fri Aug  7 18:50:19 2020: BS 241 completed
Fri Aug  7 18:50:47 2020: BS 242 completed
Fri Aug  7 18:51:14 2020: BS 243 completed
Fri Aug  7 18:51:41 2020: BS 244 completed
Fri Aug  7 18:52:08 2020: BS 245 completed
Fri Aug  7 18:52:35 2020: BS 246 completed
Fri Aug  7 18:53:03 2020: BS 247 completed
Fri Aug  7 18:53:30 2020: BS 248 completed
Fri Aug  7 18:53:57 2020: BS 249 completed
Fri Aug  7 18:54:24 2020: BS 250 completed
Fri Aug  7 18:54:51 2020: BS 251 completed
Fri Aug  7 18:55:19 2020: BS 252 completed
Fri Aug  7 18:55:46 2020: BS 253 completed
Fri Aug  7 18:56:13 2020: BS 254 completed
Fri Aug  7 18:56:40 2020: BS 255 completed
Fri Aug  7 18:57:07 2020: BS 256 completed
Fri Aug  7 18:57:35 2020: BS 257 completed
Fri Aug  7 18:58:02 2020: BS 258 completed
Fri Aug  7 18:58:29 2020: BS 259 completed
Fri Aug  7 18:58:56 2020: BS 260 completed
Fri Aug  7 18:59:23 2020: BS 261 completed
Fri Aug  7 18:59:51 2020: BS 262 completed
Fri Aug  7 19:00:18 2020: BS 263 completed
Fri Aug  7 19:00:45 2020: BS 264 completed
Fri Aug  7 19:01:12 2020: BS 265 completed
Fri Aug  7 19:01:39 2020: BS 266 completed
Fri Aug  7 19:02:07 2020: BS 267 completed
Fri Aug  7 19:02:34 2020: BS 268 completed
Fri Aug  7 19:03:01 2020: BS 269 completed
Fri Aug  7 19:03:28 2020: BS 270 completed
Fri Aug  7 19:03:55 2020: BS 271 completed
Fri Aug  7 19:04:23 2020: BS 272 completed
Fri Aug  7 19:04:50 2020: BS 273 completed
Fri Aug  7 19:05:17 2020: BS 274 completed
Fri Aug  7 19:05:44 2020: BS 275 completed
Fri Aug  7 19:06:11 2020: BS 276 completed
Fri Aug  7 19:06:39 2020: BS 277 completed
Fri Aug  7 19:07:06 2020: BS 278 completed
Fri Aug  7 19:07:33 2020: BS 279 completed
Fri Aug  7 19:08:00 2020: BS 280 completed
Fri Aug  7 19:08:27 2020: BS 281 completed
Fri Aug  7 19:08:55 2020: BS 282 completed
Fri Aug  7 19:09:22 2020: BS 283 completed
Fri Aug  7 19:09:49 2020: BS 284 completed
Fri Aug  7 19:10:16 2020: BS 285 completed
Fri Aug  7 19:10:43 2020: BS 286 completed
Fri Aug  7 19:11:11 2020: BS 287 completed
Fri Aug  7 19:11:38 2020: BS 288 completed
Fri Aug  7 19:12:05 2020: BS 289 completed
Fri Aug  7 19:12:32 2020: BS 290 completed
Fri Aug  7 19:12:59 2020: BS 291 completed
Fri Aug  7 19:13:27 2020: BS 292 completed
Fri Aug  7 19:13:54 2020: BS 293 completed
Fri Aug  7 19:14:21 2020: BS 294 completed
Fri Aug  7 19:14:48 2020: BS 295 completed
Fri Aug  7 19:15:15 2020: BS 296 completed
Fri Aug  7 19:15:43 2020: BS 297 completed
Fri Aug  7 19:16:10 2020: BS 298 completed
Fri Aug  7 19:16:37 2020: BS 299 completed
Fri Aug  7 19:17:04 2020: BS 300 completed
Fri Aug  7 19:17:31 2020: BS 301 completed
Fri Aug  7 19:17:59 2020: BS 302 completed
Fri Aug  7 19:18:26 2020: BS 303 completed
Fri Aug  7 19:18:53 2020: BS 304 completed
Fri Aug  7 19:19:20 2020: BS 305 completed
Fri Aug  7 19:19:48 2020: BS 306 completed
Fri Aug  7 19:20:15 2020: BS 307 completed
Fri Aug  7 19:20:42 2020: BS 308 completed
Fri Aug  7 19:21:09 2020: BS 309 completed
Fri Aug  7 19:21:36 2020: BS 310 completed
Fri Aug  7 19:22:04 2020: BS 311 completed
Fri Aug  7 19:22:31 2020: BS 312 completed
Fri Aug  7 19:22:58 2020: BS 313 completed
Fri Aug  7 19:23:25 2020: BS 314 completed
Fri Aug  7 19:23:52 2020: BS 315 completed
Fri Aug  7 19:24:20 2020: BS 316 completed
Fri Aug  7 19:24:47 2020: BS 317 completed
Fri Aug  7 19:25:14 2020: BS 318 completed
Fri Aug  7 19:25:41 2020: BS 319 completed
Fri Aug  7 19:26:08 2020: BS 320 completed
Fri Aug  7 19:26:36 2020: BS 321 completed
Fri Aug  7 19:27:03 2020: BS 322 completed
Fri Aug  7 19:27:30 2020: BS 323 completed
Fri Aug  7 19:27:57 2020: BS 324 completed
Fri Aug  7 19:28:24 2020: BS 325 completed
Fri Aug  7 19:28:52 2020: BS 326 completed
Fri Aug  7 19:29:19 2020: BS 327 completed
Fri Aug  7 19:29:46 2020: BS 328 completed
Fri Aug  7 19:30:13 2020: BS 329 completed
Fri Aug  7 19:30:40 2020: BS 330 completed
Fri Aug  7 19:31:08 2020: BS 331 completed
Fri Aug  7 19:31:35 2020: BS 332 completed
Fri Aug  7 19:32:02 2020: BS 333 completed
Fri Aug  7 19:32:29 2020: BS 334 completed
Fri Aug  7 19:32:56 2020: BS 335 completed
Fri Aug  7 19:33:24 2020: BS 336 completed
Fri Aug  7 19:33:51 2020: BS 337 completed
Fri Aug  7 19:34:18 2020: BS 338 completed
Fri Aug  7 19:34:45 2020: BS 339 completed
Fri Aug  7 19:35:12 2020: BS 340 completed
Fri Aug  7 19:35:40 2020: BS 341 completed
Fri Aug  7 19:36:07 2020: BS 342 completed
Fri Aug  7 19:36:34 2020: BS 343 completed
Fri Aug  7 19:37:01 2020: BS 344 completed
Fri Aug  7 19:37:28 2020: BS 345 completed
Fri Aug  7 19:37:56 2020: BS 346 completed
Fri Aug  7 19:38:23 2020: BS 347 completed
Fri Aug  7 19:38:50 2020: BS 348 completed
Fri Aug  7 19:39:17 2020: BS 349 completed
Fri Aug  7 19:39:44 2020: BS 350 completed
Fri Aug  7 19:40:12 2020: BS 351 completed
Fri Aug  7 19:40:39 2020: BS 352 completed
Fri Aug  7 19:41:06 2020: BS 353 completed
Fri Aug  7 19:41:33 2020: BS 354 completed
Fri Aug  7 19:42:00 2020: BS 355 completed
Fri Aug  7 19:42:28 2020: BS 356 completed
Fri Aug  7 19:42:55 2020: BS 357 completed
Fri Aug  7 19:43:22 2020: BS 358 completed
Fri Aug  7 19:43:49 2020: BS 359 completed
Fri Aug  7 19:44:16 2020: BS 360 completed
Fri Aug  7 19:44:44 2020: BS 361 completed
Fri Aug  7 19:45:11 2020: BS 362 completed
Fri Aug  7 19:45:38 2020: BS 363 completed
Fri Aug  7 19:46:05 2020: BS 364 completed
Fri Aug  7 19:46:32 2020: BS 365 completed
Fri Aug  7 19:47:00 2020: BS 366 completed
Fri Aug  7 19:47:27 2020: BS 367 completed
Fri Aug  7 19:47:54 2020: BS 368 completed
Fri Aug  7 19:48:21 2020: BS 369 completed
Fri Aug  7 19:48:48 2020: BS 370 completed
Fri Aug  7 19:49:16 2020: BS 371 completed
Fri Aug  7 19:49:43 2020: BS 372 completed
Fri Aug  7 19:50:10 2020: BS 373 completed
Fri Aug  7 19:50:37 2020: BS 374 completed
Fri Aug  7 19:51:04 2020: BS 375 completed
Fri Aug  7 19:51:32 2020: BS 376 completed
Fri Aug  7 19:51:59 2020: BS 377 completed
Fri Aug  7 19:52:26 2020: BS 378 completed
Fri Aug  7 19:52:53 2020: BS 379 completed
Fri Aug  7 19:53:20 2020: BS 380 completed
Fri Aug  7 19:53:48 2020: BS 381 completed
Fri Aug  7 19:54:15 2020: BS 382 completed
Fri Aug  7 19:54:42 2020: BS 383 completed
Fri Aug  7 19:55:09 2020: BS 384 completed
Fri Aug  7 19:55:36 2020: BS 385 completed
Fri Aug  7 19:56:04 2020: BS 386 completed
Fri Aug  7 19:56:31 2020: BS 387 completed
Fri Aug  7 19:56:58 2020: BS 388 completed
Fri Aug  7 19:57:25 2020: BS 389 completed
Fri Aug  7 19:57:52 2020: BS 390 completed
Fri Aug  7 19:58:20 2020: BS 391 completed
Fri Aug  7 19:58:47 2020: BS 392 completed
Fri Aug  7 19:59:14 2020: BS 393 completed
Fri Aug  7 19:59:41 2020: BS 394 completed
Fri Aug  7 20:00:08 2020: BS 395 completed
Fri Aug  7 20:00:36 2020: BS 396 completed
Fri Aug  7 20:01:03 2020: BS 397 completed
Fri Aug  7 20:01:30 2020: BS 398 completed
Fri Aug  7 20:01:57 2020: BS 399 completed
Fri Aug  7 20:02:24 2020: BS 400 completed
Fri Aug  7 20:02:52 2020: BS 401 completed
Fri Aug  7 20:03:19 2020: BS 402 completed
Fri Aug  7 20:03:46 2020: BS 403 completed
Fri Aug  7 20:04:13 2020: BS 404 completed
Fri Aug  7 20:04:40 2020: BS 405 completed
Fri Aug  7 20:05:08 2020: BS 406 completed
Fri Aug  7 20:05:35 2020: BS 407 completed
Fri Aug  7 20:06:02 2020: BS 408 completed
Fri Aug  7 20:06:29 2020: BS 409 completed
Fri Aug  7 20:06:56 2020: BS 410 completed
Fri Aug  7 20:07:24 2020: BS 411 completed
Fri Aug  7 20:07:51 2020: BS 412 completed
Fri Aug  7 20:08:18 2020: BS 413 completed
Fri Aug  7 20:08:45 2020: BS 414 completed
Fri Aug  7 20:09:12 2020: BS 415 completed
Fri Aug  7 20:09:40 2020: BS 416 completed
Fri Aug  7 20:10:07 2020: BS 417 completed
Fri Aug  7 20:10:34 2020: BS 418 completed
Fri Aug  7 20:11:01 2020: BS 419 completed
Fri Aug  7 20:11:28 2020: BS 420 completed
Fri Aug  7 20:11:56 2020: BS 421 completed
Fri Aug  7 20:12:23 2020: BS 422 completed
Fri Aug  7 20:12:50 2020: BS 423 completed
Fri Aug  7 20:13:17 2020: BS 424 completed
Fri Aug  7 20:13:44 2020: BS 425 completed
Fri Aug  7 20:14:12 2020: BS 426 completed
Fri Aug  7 20:14:39 2020: BS 427 completed
Fri Aug  7 20:15:06 2020: BS 428 completed
Fri Aug  7 20:15:33 2020: BS 429 completed
Fri Aug  7 20:16:00 2020: BS 430 completed
Fri Aug  7 20:16:28 2020: BS 431 completed
Fri Aug  7 20:16:55 2020: BS 432 completed
Fri Aug  7 20:17:22 2020: BS 433 completed
Fri Aug  7 20:17:49 2020: BS 434 completed
Fri Aug  7 20:18:16 2020: BS 435 completed
Fri Aug  7 20:18:44 2020: BS 436 completed
Fri Aug  7 20:19:11 2020: BS 437 completed
Fri Aug  7 20:19:38 2020: BS 438 completed
Fri Aug  7 20:20:05 2020: BS 439 completed
Fri Aug  7 20:20:32 2020: BS 440 completed
Fri Aug  7 20:21:00 2020: BS 441 completed
Fri Aug  7 20:21:27 2020: BS 442 completed
Fri Aug  7 20:21:54 2020: BS 443 completed
Fri Aug  7 20:22:21 2020: BS 444 completed
Fri Aug  7 20:22:49 2020: BS 445 completed
Fri Aug  7 20:23:16 2020: BS 446 completed
Fri Aug  7 20:23:43 2020: BS 447 completed
Fri Aug  7 20:24:10 2020: BS 448 completed
Fri Aug  7 20:24:37 2020: BS 449 completed
Fri Aug  7 20:25:05 2020: BS 450 completed
Fri Aug  7 20:25:32 2020: BS 451 completed
Fri Aug  7 20:25:59 2020: BS 452 completed
Fri Aug  7 20:26:26 2020: BS 453 completed
Fri Aug  7 20:26:53 2020: BS 454 completed
Fri Aug  7 20:27:21 2020: BS 455 completed
Fri Aug  7 20:27:48 2020: BS 456 completed
Fri Aug  7 20:28:15 2020: BS 457 completed
Fri Aug  7 20:28:42 2020: BS 458 completed
Fri Aug  7 20:29:09 2020: BS 459 completed
Fri Aug  7 20:29:37 2020: BS 460 completed
Fri Aug  7 20:30:04 2020: BS 461 completed
Fri Aug  7 20:30:31 2020: BS 462 completed
Fri Aug  7 20:30:58 2020: BS 463 completed
Fri Aug  7 20:31:25 2020: BS 464 completed
Fri Aug  7 20:31:53 2020: BS 465 completed
Fri Aug  7 20:32:20 2020: BS 466 completed
Fri Aug  7 20:32:47 2020: BS 467 completed
Fri Aug  7 20:33:14 2020: BS 468 completed
Fri Aug  7 20:33:41 2020: BS 469 completed
Fri Aug  7 20:34:09 2020: BS 470 completed
Fri Aug  7 20:34:36 2020: BS 471 completed
Fri Aug  7 20:35:03 2020: BS 472 completed
Fri Aug  7 20:35:30 2020: BS 473 completed
Fri Aug  7 20:35:57 2020: BS 474 completed
Fri Aug  7 20:36:25 2020: BS 475 completed
Fri Aug  7 20:36:52 2020: BS 476 completed
Fri Aug  7 20:37:19 2020: BS 477 completed
Fri Aug  7 20:37:46 2020: BS 478 completed
Fri Aug  7 20:38:13 2020: BS 479 completed
Fri Aug  7 20:38:41 2020: BS 480 completed
Fri Aug  7 20:39:08 2020: BS 481 completed
Fri Aug  7 20:39:35 2020: BS 482 completed
Fri Aug  7 20:40:02 2020: BS 483 completed
Fri Aug  7 20:40:29 2020: BS 484 completed
Fri Aug  7 20:40:57 2020: BS 485 completed
Fri Aug  7 20:41:24 2020: BS 486 completed
Fri Aug  7 20:41:51 2020: BS 487 completed
Fri Aug  7 20:42:18 2020: BS 488 completed
Fri Aug  7 20:42:45 2020: BS 489 completed
Fri Aug  7 20:43:13 2020: BS 490 completed
Fri Aug  7 20:43:40 2020: BS 491 completed
Fri Aug  7 20:44:07 2020: BS 492 completed
Fri Aug  7 20:44:34 2020: BS 493 completed
Fri Aug  7 20:45:01 2020: BS 494 completed
Fri Aug  7 20:45:29 2020: BS 495 completed
Fri Aug  7 20:45:56 2020: BS 496 completed
Fri Aug  7 20:46:23 2020: BS 497 completed
Fri Aug  7 20:46:50 2020: BS 498 completed
Fri Aug  7 20:47:17 2020: BS 499 completed
Fri Aug  7 20:47:45 2020: BS 500 completed
Fri Aug  7 20:48:12 2020: BS 501 completed
Fri Aug  7 20:48:39 2020: BS 502 completed
Fri Aug  7 20:49:06 2020: BS 503 completed
Fri Aug  7 20:49:33 2020: BS 504 completed
Fri Aug  7 20:50:01 2020: BS 505 completed
Fri Aug  7 20:50:28 2020: BS 506 completed
Fri Aug  7 20:50:55 2020: BS 507 completed
Fri Aug  7 20:51:22 2020: BS 508 completed
Fri Aug  7 20:51:49 2020: BS 509 completed
Fri Aug  7 20:52:17 2020: BS 510 completed
Fri Aug  7 20:52:44 2020: BS 511 completed
Fri Aug  7 20:53:11 2020: BS 512 completed
Fri Aug  7 20:53:38 2020: BS 513 completed
Fri Aug  7 20:54:05 2020: BS 514 completed
Fri Aug  7 20:54:33 2020: BS 515 completed
Fri Aug  7 20:55:00 2020: BS 516 completed
Fri Aug  7 20:55:27 2020: BS 517 completed
Fri Aug  7 20:55:54 2020: BS 518 completed
Fri Aug  7 20:56:21 2020: BS 519 completed
Fri Aug  7 20:56:49 2020: BS 520 completed
Fri Aug  7 20:57:16 2020: BS 521 completed
Fri Aug  7 20:57:43 2020: BS 522 completed
Fri Aug  7 20:58:10 2020: BS 523 completed
Fri Aug  7 20:58:37 2020: BS 524 completed
Fri Aug  7 20:59:05 2020: BS 525 completed
Fri Aug  7 20:59:32 2020: BS 526 completed
Fri Aug  7 20:59:59 2020: BS 527 completed
Fri Aug  7 21:00:26 2020: BS 528 completed
Fri Aug  7 21:00:53 2020: BS 529 completed
Fri Aug  7 21:01:21 2020: BS 530 completed
Fri Aug  7 21:01:48 2020: BS 531 completed
Fri Aug  7 21:02:15 2020: BS 532 completed
Fri Aug  7 21:02:42 2020: BS 533 completed
Fri Aug  7 21:03:09 2020: BS 534 completed
Fri Aug  7 21:03:37 2020: BS 535 completed
Fri Aug  7 21:04:04 2020: BS 536 completed
Fri Aug  7 21:04:31 2020: BS 537 completed
Fri Aug  7 21:04:58 2020: BS 538 completed
Fri Aug  7 21:05:25 2020: BS 539 completed
Fri Aug  7 21:05:53 2020: BS 540 completed
Fri Aug  7 21:06:20 2020: BS 541 completed
Fri Aug  7 21:06:47 2020: BS 542 completed
Fri Aug  7 21:07:14 2020: BS 543 completed
Fri Aug  7 21:07:41 2020: BS 544 completed
Fri Aug  7 21:08:09 2020: BS 545 completed
Fri Aug  7 21:08:36 2020: BS 546 completed
Fri Aug  7 21:09:03 2020: BS 547 completed
Fri Aug  7 21:09:30 2020: BS 548 completed
Fri Aug  7 21:09:57 2020: BS 549 completed
Fri Aug  7 21:10:25 2020: BS 550 completed
Fri Aug  7 21:10:52 2020: BS 551 completed
Fri Aug  7 21:11:19 2020: BS 552 completed
Fri Aug  7 21:11:46 2020: BS 553 completed
Fri Aug  7 21:12:13 2020: BS 554 completed
Fri Aug  7 21:12:41 2020: BS 555 completed
Fri Aug  7 21:13:08 2020: BS 556 completed
Fri Aug  7 21:13:35 2020: BS 557 completed
Fri Aug  7 21:14:02 2020: BS 558 completed
Fri Aug  7 21:14:29 2020: BS 559 completed
Fri Aug  7 21:14:57 2020: BS 560 completed
Fri Aug  7 21:15:24 2020: BS 561 completed
Fri Aug  7 21:15:51 2020: BS 562 completed
Fri Aug  7 21:16:18 2020: BS 563 completed
Fri Aug  7 21:16:45 2020: BS 564 completed
Fri Aug  7 21:17:13 2020: BS 565 completed
Fri Aug  7 21:17:40 2020: BS 566 completed
Fri Aug  7 21:18:07 2020: BS 567 completed
Fri Aug  7 21:18:34 2020: BS 568 completed
Fri Aug  7 21:19:01 2020: BS 569 completed
Fri Aug  7 21:19:29 2020: BS 570 completed
Fri Aug  7 21:19:56 2020: BS 571 completed
Fri Aug  7 21:20:23 2020: BS 572 completed
Fri Aug  7 21:20:50 2020: BS 573 completed
Fri Aug  7 21:21:17 2020: BS 574 completed
Fri Aug  7 21:21:45 2020: BS 575 completed
Fri Aug  7 21:22:12 2020: BS 576 completed
Fri Aug  7 21:22:39 2020: BS 577 completed
Fri Aug  7 21:23:06 2020: BS 578 completed
Fri Aug  7 21:23:34 2020: BS 579 completed
Fri Aug  7 21:24:01 2020: BS 580 completed
Fri Aug  7 21:24:28 2020: BS 581 completed
Fri Aug  7 21:24:55 2020: BS 582 completed
Fri Aug  7 21:25:22 2020: BS 583 completed
Fri Aug  7 21:25:50 2020: BS 584 completed
Fri Aug  7 21:26:17 2020: BS 585 completed
Fri Aug  7 21:26:44 2020: BS 586 completed
Fri Aug  7 21:27:11 2020: BS 587 completed
Fri Aug  7 21:27:38 2020: BS 588 completed
Fri Aug  7 21:28:06 2020: BS 589 completed
Fri Aug  7 21:28:33 2020: BS 590 completed
Fri Aug  7 21:29:00 2020: BS 591 completed
Fri Aug  7 21:29:27 2020: BS 592 completed
Fri Aug  7 21:29:54 2020: BS 593 completed
Fri Aug  7 21:30:22 2020: BS 594 completed
Fri Aug  7 21:30:49 2020: BS 595 completed
Fri Aug  7 21:31:16 2020: BS 596 completed
Fri Aug  7 21:31:43 2020: BS 597 completed
Fri Aug  7 21:32:10 2020: BS 598 completed
Fri Aug  7 21:32:38 2020: BS 599 completed
Fri Aug  7 21:33:05 2020: BS 600 completed
Fri Aug  7 21:33:32 2020: BS 601 completed
Fri Aug  7 21:33:59 2020: BS 602 completed
Fri Aug  7 21:34:26 2020: BS 603 completed
Fri Aug  7 21:34:54 2020: BS 604 completed
Fri Aug  7 21:35:21 2020: BS 605 completed
Fri Aug  7 21:35:48 2020: BS 606 completed
Fri Aug  7 21:36:15 2020: BS 607 completed
Fri Aug  7 21:36:42 2020: BS 608 completed
Fri Aug  7 21:37:10 2020: BS 609 completed
Fri Aug  7 21:37:37 2020: BS 610 completed
Fri Aug  7 21:38:04 2020: BS 611 completed
Fri Aug  7 21:38:31 2020: BS 612 completed
Fri Aug  7 21:38:58 2020: BS 613 completed
Fri Aug  7 21:39:26 2020: BS 614 completed
Fri Aug  7 21:39:53 2020: BS 615 completed
Fri Aug  7 21:40:20 2020: BS 616 completed
Fri Aug  7 21:40:47 2020: BS 617 completed
Fri Aug  7 21:41:14 2020: BS 618 completed
Fri Aug  7 21:41:42 2020: BS 619 completed
Fri Aug  7 21:42:09 2020: BS 620 completed
Fri Aug  7 21:42:36 2020: BS 621 completed
Fri Aug  7 21:43:03 2020: BS 622 completed
Fri Aug  7 21:43:30 2020: BS 623 completed
Fri Aug  7 21:43:58 2020: BS 624 completed
Fri Aug  7 21:44:25 2020: BS 625 completed
Fri Aug  7 21:44:52 2020: BS 626 completed
Fri Aug  7 21:45:19 2020: BS 627 completed
Fri Aug  7 21:45:46 2020: BS 628 completed
Fri Aug  7 21:46:14 2020: BS 629 completed
Fri Aug  7 21:46:41 2020: BS 630 completed
Fri Aug  7 21:47:08 2020: BS 631 completed
Fri Aug  7 21:47:35 2020: BS 632 completed
Fri Aug  7 21:48:02 2020: BS 633 completed
Fri Aug  7 21:48:30 2020: BS 634 completed
Fri Aug  7 21:48:57 2020: BS 635 completed
Fri Aug  7 21:49:24 2020: BS 636 completed
Fri Aug  7 21:49:51 2020: BS 637 completed
Fri Aug  7 21:50:18 2020: BS 638 completed
Fri Aug  7 21:50:46 2020: BS 639 completed
Fri Aug  7 21:51:14 2020: BS 640 completed
Fri Aug  7 21:51:40 2020: BS 641 completed
Fri Aug  7 21:52:07 2020: BS 642 completed
Fri Aug  7 21:52:34 2020: BS 643 completed
Fri Aug  7 21:53:02 2020: BS 644 completed
Fri Aug  7 21:53:29 2020: BS 645 completed
Fri Aug  7 21:53:56 2020: BS 646 completed
Fri Aug  7 21:54:23 2020: BS 647 completed
Fri Aug  7 21:54:50 2020: BS 648 completed
Fri Aug  7 21:55:18 2020: BS 649 completed
Fri Aug  7 21:55:45 2020: BS 650 completed
Fri Aug  7 21:56:12 2020: BS 651 completed
Fri Aug  7 21:56:39 2020: BS 652 completed
Fri Aug  7 21:57:06 2020: BS 653 completed
Fri Aug  7 21:57:34 2020: BS 654 completed
Fri Aug  7 21:58:01 2020: BS 655 completed
Fri Aug  7 21:58:28 2020: BS 656 completed
Fri Aug  7 21:58:55 2020: BS 657 completed
Fri Aug  7 21:59:22 2020: BS 658 completed
Fri Aug  7 21:59:50 2020: BS 659 completed
Fri Aug  7 22:00:17 2020: BS 660 completed
Fri Aug  7 22:00:44 2020: BS 661 completed
Fri Aug  7 22:01:11 2020: BS 662 completed
Fri Aug  7 22:01:38 2020: BS 663 completed
Fri Aug  7 22:02:06 2020: BS 664 completed
Fri Aug  7 22:02:33 2020: BS 665 completed
Fri Aug  7 22:03:00 2020: BS 666 completed
Fri Aug  7 22:03:27 2020: BS 667 completed
Fri Aug  7 22:03:54 2020: BS 668 completed
Fri Aug  7 22:04:22 2020: BS 669 completed
Fri Aug  7 22:04:49 2020: BS 670 completed
Fri Aug  7 22:05:16 2020: BS 671 completed
Fri Aug  7 22:05:43 2020: BS 672 completed
Fri Aug  7 22:06:10 2020: BS 673 completed
Fri Aug  7 22:06:38 2020: BS 674 completed
Fri Aug  7 22:07:05 2020: BS 675 completed
Fri Aug  7 22:07:32 2020: BS 676 completed
Fri Aug  7 22:07:59 2020: BS 677 completed
Fri Aug  7 22:08:26 2020: BS 678 completed
Fri Aug  7 22:08:54 2020: BS 679 completed
Fri Aug  7 22:09:21 2020: BS 680 completed
Fri Aug  7 22:09:48 2020: BS 681 completed
Fri Aug  7 22:10:15 2020: BS 682 completed
Fri Aug  7 22:10:42 2020: BS 683 completed
Fri Aug  7 22:11:10 2020: BS 684 completed
Fri Aug  7 22:11:37 2020: BS 685 completed
Fri Aug  7 22:12:04 2020: BS 686 completed
Fri Aug  7 22:12:31 2020: BS 687 completed
Fri Aug  7 22:12:58 2020: BS 688 completed
Fri Aug  7 22:13:26 2020: BS 689 completed
Fri Aug  7 22:13:53 2020: BS 690 completed
Fri Aug  7 22:14:20 2020: BS 691 completed
Fri Aug  7 22:14:47 2020: BS 692 completed
Fri Aug  7 22:15:14 2020: BS 693 completed
Fri Aug  7 22:15:42 2020: BS 694 completed
Fri Aug  7 22:16:09 2020: BS 695 completed
Fri Aug  7 22:16:36 2020: BS 696 completed
Fri Aug  7 22:17:03 2020: BS 697 completed
Fri Aug  7 22:17:30 2020: BS 698 completed
Fri Aug  7 22:17:58 2020: BS 699 completed
Fri Aug  7 22:18:25 2020: BS 700 completed
Fri Aug  7 22:18:52 2020: BS 701 completed
Fri Aug  7 22:19:19 2020: BS 702 completed
Fri Aug  7 22:19:46 2020: BS 703 completed
Fri Aug  7 22:20:14 2020: BS 704 completed
Fri Aug  7 22:20:41 2020: BS 705 completed
Fri Aug  7 22:21:08 2020: BS 706 completed
Fri Aug  7 22:21:35 2020: BS 707 completed
Fri Aug  7 22:22:02 2020: BS 708 completed
Fri Aug  7 22:22:30 2020: BS 709 completed
Fri Aug  7 22:22:57 2020: BS 710 completed
Fri Aug  7 22:23:24 2020: BS 711 completed
Fri Aug  7 22:23:51 2020: BS 712 completed
Fri Aug  7 22:24:18 2020: BS 713 completed
Fri Aug  7 22:24:46 2020: BS 714 completed
Fri Aug  7 22:25:13 2020: BS 715 completed
Fri Aug  7 22:25:40 2020: BS 716 completed
Fri Aug  7 22:26:07 2020: BS 717 completed
Fri Aug  7 22:26:35 2020: BS 718 completed
Fri Aug  7 22:27:02 2020: BS 719 completed
Fri Aug  7 22:27:29 2020: BS 720 completed
Fri Aug  7 22:27:56 2020: BS 721 completed
Fri Aug  7 22:28:23 2020: BS 722 completed
Fri Aug  7 22:28:51 2020: BS 723 completed
Fri Aug  7 22:29:18 2020: BS 724 completed
Fri Aug  7 22:29:45 2020: BS 725 completed
Fri Aug  7 22:30:12 2020: BS 726 completed
Fri Aug  7 22:30:39 2020: BS 727 completed
Fri Aug  7 22:31:07 2020: BS 728 completed
Fri Aug  7 22:31:34 2020: BS 729 completed
Fri Aug  7 22:32:01 2020: BS 730 completed
Fri Aug  7 22:32:28 2020: BS 731 completed
Fri Aug  7 22:32:55 2020: BS 732 completed
Fri Aug  7 22:33:23 2020: BS 733 completed
Fri Aug  7 22:33:50 2020: BS 734 completed
Fri Aug  7 22:34:17 2020: BS 735 completed
Fri Aug  7 22:34:44 2020: BS 736 completed
Fri Aug  7 22:35:11 2020: BS 737 completed
Fri Aug  7 22:35:39 2020: BS 738 completed
Fri Aug  7 22:36:06 2020: BS 739 completed
Fri Aug  7 22:36:33 2020: BS 740 completed
Fri Aug  7 22:37:00 2020: BS 741 completed
Fri Aug  7 22:37:27 2020: BS 742 completed
Fri Aug  7 22:37:55 2020: BS 743 completed
Fri Aug  7 22:38:22 2020: BS 744 completed
Fri Aug  7 22:38:49 2020: BS 745 completed
Fri Aug  7 22:39:16 2020: BS 746 completed
Fri Aug  7 22:39:43 2020: BS 747 completed
Fri Aug  7 22:40:11 2020: BS 748 completed
Fri Aug  7 22:40:38 2020: BS 749 completed
Fri Aug  7 22:41:05 2020: BS 750 completed
Fri Aug  7 22:41:32 2020: BS 751 completed
Fri Aug  7 22:41:59 2020: BS 752 completed
Fri Aug  7 22:42:27 2020: BS 753 completed
Fri Aug  7 22:42:54 2020: BS 754 completed
Fri Aug  7 22:43:21 2020: BS 755 completed
Fri Aug  7 22:43:48 2020: BS 756 completed
Fri Aug  7 22:44:15 2020: BS 757 completed
Fri Aug  7 22:44:43 2020: BS 758 completed
Fri Aug  7 22:45:10 2020: BS 759 completed
Fri Aug  7 22:45:37 2020: BS 760 completed
Fri Aug  7 22:46:04 2020: BS 761 completed
Fri Aug  7 22:46:31 2020: BS 762 completed
Fri Aug  7 22:46:59 2020: BS 763 completed
Fri Aug  7 22:47:26 2020: BS 764 completed
Fri Aug  7 22:47:53 2020: BS 765 completed
Fri Aug  7 22:48:20 2020: BS 766 completed
Fri Aug  7 22:48:47 2020: BS 767 completed
Fri Aug  7 22:49:15 2020: BS 768 completed
Fri Aug  7 22:49:42 2020: BS 769 completed
Fri Aug  7 22:50:09 2020: BS 770 completed
Fri Aug  7 22:50:36 2020: BS 771 completed
Fri Aug  7 22:51:03 2020: BS 772 completed
Fri Aug  7 22:51:31 2020: BS 773 completed
Fri Aug  7 22:51:58 2020: BS 774 completed
Fri Aug  7 22:52:25 2020: BS 775 completed
Fri Aug  7 22:52:52 2020: BS 776 completed
Fri Aug  7 22:53:19 2020: BS 777 completed
Fri Aug  7 22:53:47 2020: BS 778 completed
Fri Aug  7 22:54:14 2020: BS 779 completed
Fri Aug  7 22:54:41 2020: BS 780 completed
Fri Aug  7 22:55:08 2020: BS 781 completed
Fri Aug  7 22:55:35 2020: BS 782 completed
Fri Aug  7 22:56:03 2020: BS 783 completed
Fri Aug  7 22:56:30 2020: BS 784 completed
Fri Aug  7 22:56:57 2020: BS 785 completed
Fri Aug  7 22:57:24 2020: BS 786 completed
Fri Aug  7 22:57:51 2020: BS 787 completed
Fri Aug  7 22:58:19 2020: BS 788 completed
Fri Aug  7 22:58:46 2020: BS 789 completed
Fri Aug  7 22:59:13 2020: BS 790 completed
Fri Aug  7 22:59:40 2020: BS 791 completed
Fri Aug  7 23:00:07 2020: BS 792 completed
Fri Aug  7 23:00:35 2020: BS 793 completed
Fri Aug  7 23:01:02 2020: BS 794 completed
Fri Aug  7 23:01:29 2020: BS 795 completed
Fri Aug  7 23:01:56 2020: BS 796 completed
Fri Aug  7 23:02:23 2020: BS 797 completed
Fri Aug  7 23:02:51 2020: BS 798 completed
Fri Aug  7 23:03:18 2020: BS 799 completed
Fri Aug  7 23:03:46 2020: BS 800 completed
Fri Aug  7 23:04:12 2020: BS 801 completed
Fri Aug  7 23:04:39 2020: BS 802 completed
Fri Aug  7 23:05:07 2020: BS 803 completed
Fri Aug  7 23:05:34 2020: BS 804 completed
Fri Aug  7 23:06:01 2020: BS 805 completed
Fri Aug  7 23:06:28 2020: BS 806 completed
Fri Aug  7 23:06:55 2020: BS 807 completed
Fri Aug  7 23:07:23 2020: BS 808 completed
Fri Aug  7 23:07:50 2020: BS 809 completed
Fri Aug  7 23:08:17 2020: BS 810 completed
Fri Aug  7 23:08:44 2020: BS 811 completed
Fri Aug  7 23:09:11 2020: BS 812 completed
Fri Aug  7 23:09:39 2020: BS 813 completed
Fri Aug  7 23:10:06 2020: BS 814 completed
Fri Aug  7 23:10:33 2020: BS 815 completed
Fri Aug  7 23:11:00 2020: BS 816 completed
Fri Aug  7 23:11:27 2020: BS 817 completed
Fri Aug  7 23:11:55 2020: BS 818 completed
Fri Aug  7 23:12:22 2020: BS 819 completed
Fri Aug  7 23:12:49 2020: BS 820 completed
Fri Aug  7 23:13:16 2020: BS 821 completed
Fri Aug  7 23:13:43 2020: BS 822 completed
Fri Aug  7 23:14:11 2020: BS 823 completed
Fri Aug  7 23:14:38 2020: BS 824 completed
Fri Aug  7 23:15:05 2020: BS 825 completed
Fri Aug  7 23:15:32 2020: BS 826 completed
Fri Aug  7 23:15:59 2020: BS 827 completed
Fri Aug  7 23:16:27 2020: BS 828 completed
Fri Aug  7 23:16:54 2020: BS 829 completed
Fri Aug  7 23:17:21 2020: BS 830 completed
Fri Aug  7 23:17:48 2020: BS 831 completed
Fri Aug  7 23:18:15 2020: BS 832 completed
Fri Aug  7 23:18:43 2020: BS 833 completed
Fri Aug  7 23:19:10 2020: BS 834 completed
Fri Aug  7 23:19:37 2020: BS 835 completed
Fri Aug  7 23:20:04 2020: BS 836 completed
Fri Aug  7 23:20:31 2020: BS 837 completed
Fri Aug  7 23:20:59 2020: BS 838 completed
Fri Aug  7 23:21:26 2020: BS 839 completed
Fri Aug  7 23:21:53 2020: BS 840 completed
Fri Aug  7 23:22:20 2020: BS 841 completed
Fri Aug  7 23:22:47 2020: BS 842 completed
Fri Aug  7 23:23:15 2020: BS 843 completed
Fri Aug  7 23:23:42 2020: BS 844 completed
Fri Aug  7 23:24:09 2020: BS 845 completed
Fri Aug  7 23:24:36 2020: BS 846 completed
Fri Aug  7 23:25:03 2020: BS 847 completed
Fri Aug  7 23:25:31 2020: BS 848 completed
Fri Aug  7 23:25:58 2020: BS 849 completed
Fri Aug  7 23:26:25 2020: BS 850 completed
Fri Aug  7 23:26:52 2020: BS 851 completed
Fri Aug  7 23:27:19 2020: BS 852 completed
Fri Aug  7 23:27:47 2020: BS 853 completed
Fri Aug  7 23:28:14 2020: BS 854 completed
Fri Aug  7 23:28:41 2020: BS 855 completed
Fri Aug  7 23:29:08 2020: BS 856 completed
Fri Aug  7 23:29:36 2020: BS 857 completed
Fri Aug  7 23:30:03 2020: BS 858 completed
Fri Aug  7 23:30:30 2020: BS 859 completed
Fri Aug  7 23:30:57 2020: BS 860 completed
Fri Aug  7 23:31:24 2020: BS 861 completed
Fri Aug  7 23:31:52 2020: BS 862 completed
Fri Aug  7 23:32:19 2020: BS 863 completed
Fri Aug  7 23:32:46 2020: BS 864 completed
Fri Aug  7 23:33:13 2020: BS 865 completed
Fri Aug  7 23:33:40 2020: BS 866 completed
Fri Aug  7 23:34:08 2020: BS 867 completed
Fri Aug  7 23:34:35 2020: BS 868 completed
Fri Aug  7 23:35:02 2020: BS 869 completed
Fri Aug  7 23:35:29 2020: BS 870 completed
Fri Aug  7 23:35:56 2020: BS 871 completed
Fri Aug  7 23:36:24 2020: BS 872 completed
Fri Aug  7 23:36:51 2020: BS 873 completed
Fri Aug  7 23:37:18 2020: BS 874 completed
Fri Aug  7 23:37:45 2020: BS 875 completed
Fri Aug  7 23:38:12 2020: BS 876 completed
Fri Aug  7 23:38:40 2020: BS 877 completed
Fri Aug  7 23:39:07 2020: BS 878 completed
Fri Aug  7 23:39:34 2020: BS 879 completed
Fri Aug  7 23:40:01 2020: BS 880 completed
Fri Aug  7 23:40:28 2020: BS 881 completed
Fri Aug  7 23:40:56 2020: BS 882 completed
Fri Aug  7 23:41:23 2020: BS 883 completed
Fri Aug  7 23:41:50 2020: BS 884 completed
Fri Aug  7 23:42:17 2020: BS 885 completed
Fri Aug  7 23:42:44 2020: BS 886 completed
Fri Aug  7 23:43:12 2020: BS 887 completed
Fri Aug  7 23:43:39 2020: BS 888 completed
Fri Aug  7 23:44:06 2020: BS 889 completed
Fri Aug  7 23:44:33 2020: BS 890 completed
Fri Aug  7 23:45:00 2020: BS 891 completed
Fri Aug  7 23:45:28 2020: BS 892 completed
Fri Aug  7 23:45:55 2020: BS 893 completed
Fri Aug  7 23:46:22 2020: BS 894 completed
Fri Aug  7 23:46:49 2020: BS 895 completed
Fri Aug  7 23:47:16 2020: BS 896 completed
Fri Aug  7 23:47:44 2020: BS 897 completed
Fri Aug  7 23:48:11 2020: BS 898 completed
Fri Aug  7 23:48:38 2020: BS 899 completed
Fri Aug  7 23:49:05 2020: BS 900 completed
Fri Aug  7 23:49:32 2020: BS 901 completed
Fri Aug  7 23:50:00 2020: BS 902 completed
Fri Aug  7 23:50:27 2020: BS 903 completed
Fri Aug  7 23:50:54 2020: BS 904 completed
Fri Aug  7 23:51:21 2020: BS 905 completed
Fri Aug  7 23:51:48 2020: BS 906 completed
Fri Aug  7 23:52:16 2020: BS 907 completed
Fri Aug  7 23:52:43 2020: BS 908 completed
Fri Aug  7 23:53:10 2020: BS 909 completed
Fri Aug  7 23:53:37 2020: BS 910 completed
Fri Aug  7 23:54:04 2020: BS 911 completed
Fri Aug  7 23:54:32 2020: BS 912 completed
Fri Aug  7 23:54:59 2020: BS 913 completed
Fri Aug  7 23:55:26 2020: BS 914 completed
Fri Aug  7 23:55:53 2020: BS 915 completed
Fri Aug  7 23:56:20 2020: BS 916 completed
Fri Aug  7 23:56:48 2020: BS 917 completed
Fri Aug  7 23:57:15 2020: BS 918 completed
Fri Aug  7 23:57:42 2020: BS 919 completed
Fri Aug  7 23:58:09 2020: BS 920 completed
Fri Aug  7 23:58:36 2020: BS 921 completed
Fri Aug  7 23:59:04 2020: BS 922 completed
Fri Aug  7 23:59:31 2020: BS 923 completed
Fri Aug  7 23:59:58 2020: BS 924 completed
Sat Aug  8 00:00:25 2020: BS 925 completed
Sat Aug  8 00:00:52 2020: BS 926 completed
Sat Aug  8 00:01:20 2020: BS 927 completed
Sat Aug  8 00:01:47 2020: BS 928 completed
Sat Aug  8 00:02:14 2020: BS 929 completed
Sat Aug  8 00:02:41 2020: BS 930 completed
Sat Aug  8 00:03:08 2020: BS 931 completed
Sat Aug  8 00:03:36 2020: BS 932 completed
Sat Aug  8 00:04:03 2020: BS 933 completed
Sat Aug  8 00:04:30 2020: BS 934 completed
Sat Aug  8 00:04:57 2020: BS 935 completed
Sat Aug  8 00:05:24 2020: BS 936 completed
Sat Aug  8 00:05:52 2020: BS 937 completed
Sat Aug  8 00:06:19 2020: BS 938 completed
Sat Aug  8 00:06:46 2020: BS 939 completed
Sat Aug  8 00:07:13 2020: BS 940 completed
Sat Aug  8 00:07:40 2020: BS 941 completed
Sat Aug  8 00:08:08 2020: BS 942 completed
Sat Aug  8 00:08:35 2020: BS 943 completed
Sat Aug  8 00:09:02 2020: BS 944 completed
Sat Aug  8 00:09:29 2020: BS 945 completed
Sat Aug  8 00:09:56 2020: BS 946 completed
Sat Aug  8 00:10:24 2020: BS 947 completed
Sat Aug  8 00:10:51 2020: BS 948 completed
Sat Aug  8 00:11:18 2020: BS 949 completed
Sat Aug  8 00:11:45 2020: BS 950 completed
Sat Aug  8 00:12:12 2020: BS 951 completed
Sat Aug  8 00:12:40 2020: BS 952 completed
Sat Aug  8 00:13:07 2020: BS 953 completed
Sat Aug  8 00:13:34 2020: BS 954 completed
Sat Aug  8 00:14:01 2020: BS 955 completed
Sat Aug  8 00:14:28 2020: BS 956 completed
Sat Aug  8 00:14:56 2020: BS 957 completed
Sat Aug  8 00:15:23 2020: BS 958 completed
Sat Aug  8 00:15:50 2020: BS 959 completed
Sat Aug  8 00:16:17 2020: BS 960 completed
Sat Aug  8 00:16:44 2020: BS 961 completed
Sat Aug  8 00:17:12 2020: BS 962 completed
Sat Aug  8 00:17:39 2020: BS 963 completed
Sat Aug  8 00:18:06 2020: BS 964 completed
Sat Aug  8 00:18:33 2020: BS 965 completed
Sat Aug  8 00:19:00 2020: BS 966 completed
Sat Aug  8 00:19:28 2020: BS 967 completed
Sat Aug  8 00:19:55 2020: BS 968 completed
Sat Aug  8 00:20:22 2020: BS 969 completed
Sat Aug  8 00:20:49 2020: BS 970 completed
Sat Aug  8 00:21:16 2020: BS 971 completed
Sat Aug  8 00:21:44 2020: BS 972 completed
Sat Aug  8 00:22:11 2020: BS 973 completed
Sat Aug  8 00:22:38 2020: BS 974 completed
Sat Aug  8 00:23:05 2020: BS 975 completed
Sat Aug  8 00:23:32 2020: BS 976 completed
Sat Aug  8 00:24:00 2020: BS 977 completed
Sat Aug  8 00:24:27 2020: BS 978 completed
Sat Aug  8 00:24:54 2020: BS 979 completed
Sat Aug  8 00:25:21 2020: BS 980 completed
Sat Aug  8 00:25:48 2020: BS 981 completed
Sat Aug  8 00:26:16 2020: BS 982 completed
Sat Aug  8 00:26:43 2020: BS 983 completed
Sat Aug  8 00:27:10 2020: BS 984 completed
Sat Aug  8 00:27:37 2020: BS 985 completed
Sat Aug  8 00:28:04 2020: BS 986 completed
Sat Aug  8 00:28:32 2020: BS 987 completed
Sat Aug  8 00:28:59 2020: BS 988 completed
Sat Aug  8 00:29:26 2020: BS 989 completed
Sat Aug  8 00:29:53 2020: BS 990 completed
Sat Aug  8 00:30:20 2020: BS 991 completed
Sat Aug  8 00:30:48 2020: BS 992 completed
Sat Aug  8 00:31:15 2020: BS 993 completed
Sat Aug  8 00:31:42 2020: BS 994 completed
Sat Aug  8 00:32:09 2020: BS 995 completed
Sat Aug  8 00:32:37 2020: BS 996 completed
Sat Aug  8 00:33:04 2020: BS 997 completed
Sat Aug  8 00:33:31 2020: BS 998 completed
Sat Aug  8 00:33:58 2020: BS 999 completed
Sat Aug  8 00:34:25 2020: BS 1000 completed
Sat Aug  8 00:34:53 2020: BS 1001 completed
Sat Aug  8 00:35:20 2020: BS 1002 completed
Sat Aug  8 00:35:47 2020: BS 1003 completed
Sat Aug  8 00:36:14 2020: BS 1004 completed
Sat Aug  8 00:36:41 2020: BS 1005 completed
Sat Aug  8 00:37:09 2020: BS 1006 completed
Sat Aug  8 00:37:36 2020: BS 1007 completed
Sat Aug  8 00:38:03 2020: BS 1008 completed
Sat Aug  8 00:38:30 2020: BS 1009 completed
Sat Aug  8 00:38:57 2020: BS 1010 completed
Sat Aug  8 00:39:25 2020: BS 1011 completed
Sat Aug  8 00:39:52 2020: BS 1012 completed
Sat Aug  8 00:40:19 2020: BS 1013 completed
Sat Aug  8 00:40:46 2020: BS 1014 completed
Sat Aug  8 00:41:13 2020: BS 1015 completed
Sat Aug  8 00:41:41 2020: BS 1016 completed
Sat Aug  8 00:42:08 2020: BS 1017 completed
Sat Aug  8 00:42:35 2020: BS 1018 completed
Sat Aug  8 00:43:02 2020: BS 1019 completed
Sat Aug  8 00:43:29 2020: BS 1020 completed
Sat Aug  8 00:43:57 2020: BS 1021 completed
Sat Aug  8 00:44:24 2020: BS 1022 completed
Sat Aug  8 00:44:51 2020: BS 1023 completed
Sat Aug  8 00:45:18 2020: BS 1024 completed
Sat Aug  8 00:45:45 2020: BS 1025 completed
Sat Aug  8 00:46:13 2020: BS 1026 completed
Sat Aug  8 00:46:40 2020: BS 1027 completed
Sat Aug  8 00:47:07 2020: BS 1028 completed
Sat Aug  8 00:47:34 2020: BS 1029 completed
Sat Aug  8 00:48:01 2020: BS 1030 completed
Sat Aug  8 00:48:29 2020: BS 1031 completed
Sat Aug  8 00:48:56 2020: BS 1032 completed
Sat Aug  8 00:49:23 2020: BS 1033 completed
Sat Aug  8 00:49:50 2020: BS 1034 completed
Sat Aug  8 00:50:17 2020: BS 1035 completed
Sat Aug  8 00:50:45 2020: BS 1036 completed
Sat Aug  8 00:51:12 2020: BS 1037 completed
Sat Aug  8 00:51:39 2020: BS 1038 completed
Sat Aug  8 00:52:06 2020: BS 1039 completed
Sat Aug  8 00:52:33 2020: BS 1040 completed
Sat Aug  8 00:53:01 2020: BS 1041 completed
Sat Aug  8 00:53:28 2020: BS 1042 completed
Sat Aug  8 00:53:55 2020: BS 1043 completed
Sat Aug  8 00:54:22 2020: BS 1044 completed
Sat Aug  8 00:54:49 2020: BS 1045 completed
Sat Aug  8 00:55:17 2020: BS 1046 completed
Sat Aug  8 00:55:44 2020: BS 1047 completed
Sat Aug  8 00:56:11 2020: BS 1048 completed
Sat Aug  8 00:56:38 2020: BS 1049 completed
Sat Aug  8 00:57:05 2020: BS 1050 completed
Sat Aug  8 00:57:33 2020: BS 1051 completed
Sat Aug  8 00:58:00 2020: BS 1052 completed
Sat Aug  8 00:58:27 2020: BS 1053 completed
Sat Aug  8 00:58:54 2020: BS 1054 completed
Sat Aug  8 00:59:21 2020: BS 1055 completed
Sat Aug  8 00:59:49 2020: BS 1056 completed
Sat Aug  8 01:00:16 2020: BS 1057 completed
Sat Aug  8 01:00:43 2020: BS 1058 completed
Sat Aug  8 01:01:10 2020: BS 1059 completed
Sat Aug  8 01:01:37 2020: BS 1060 completed
Sat Aug  8 01:02:05 2020: BS 1061 completed
Sat Aug  8 01:02:32 2020: BS 1062 completed
Sat Aug  8 01:02:59 2020: BS 1063 completed
Sat Aug  8 01:03:26 2020: BS 1064 completed
Sat Aug  8 01:03:53 2020: BS 1065 completed
Sat Aug  8 01:04:21 2020: BS 1066 completed
Sat Aug  8 01:04:48 2020: BS 1067 completed
Sat Aug  8 01:05:15 2020: BS 1068 completed
Sat Aug  8 01:05:42 2020: BS 1069 completed
Sat Aug  8 01:06:09 2020: BS 1070 completed
Sat Aug  8 01:06:37 2020: BS 1071 completed
Sat Aug  8 01:07:04 2020: BS 1072 completed
Sat Aug  8 01:07:31 2020: BS 1073 completed
Sat Aug  8 01:07:58 2020: BS 1074 completed
Sat Aug  8 01:08:25 2020: BS 1075 completed
Sat Aug  8 01:08:53 2020: BS 1076 completed
Sat Aug  8 01:09:20 2020: BS 1077 completed
Sat Aug  8 01:09:47 2020: BS 1078 completed
Sat Aug  8 01:10:14 2020: BS 1079 completed
Sat Aug  8 01:10:41 2020: BS 1080 completed
Sat Aug  8 01:11:09 2020: BS 1081 completed
Sat Aug  8 01:11:36 2020: BS 1082 completed
Sat Aug  8 01:12:03 2020: BS 1083 completed
Sat Aug  8 01:12:30 2020: BS 1084 completed
Sat Aug  8 01:12:57 2020: BS 1085 completed
Sat Aug  8 01:13:25 2020: BS 1086 completed
Sat Aug  8 01:13:52 2020: BS 1087 completed
Sat Aug  8 01:14:19 2020: BS 1088 completed
Sat Aug  8 01:14:46 2020: BS 1089 completed
Sat Aug  8 01:15:13 2020: BS 1090 completed
Sat Aug  8 01:15:41 2020: BS 1091 completed
Sat Aug  8 01:16:08 2020: BS 1092 completed
Sat Aug  8 01:16:35 2020: BS 1093 completed
Sat Aug  8 01:17:02 2020: BS 1094 completed
Sat Aug  8 01:17:29 2020: BS 1095 completed
Sat Aug  8 01:17:57 2020: BS 1096 completed
Sat Aug  8 01:18:24 2020: BS 1097 completed
Sat Aug  8 01:18:51 2020: BS 1098 completed
Sat Aug  8 01:19:18 2020: BS 1099 completed
Sat Aug  8 01:19:45 2020: BS 1100 completed
Sat Aug  8 01:20:13 2020: BS 1101 completed
Sat Aug  8 01:20:40 2020: BS 1102 completed
Sat Aug  8 01:21:07 2020: BS 1103 completed
Sat Aug  8 01:21:34 2020: BS 1104 completed
Sat Aug  8 01:22:01 2020: BS 1105 completed
Sat Aug  8 01:22:29 2020: BS 1106 completed
Sat Aug  8 01:22:56 2020: BS 1107 completed
Sat Aug  8 01:23:23 2020: BS 1108 completed
Sat Aug  8 01:23:50 2020: BS 1109 completed
Sat Aug  8 01:24:17 2020: BS 1110 completed
Sat Aug  8 01:24:45 2020: BS 1111 completed
Sat Aug  8 01:25:12 2020: BS 1112 completed
Sat Aug  8 01:25:39 2020: BS 1113 completed
Sat Aug  8 01:26:06 2020: BS 1114 completed
Sat Aug  8 01:26:33 2020: BS 1115 completed
Sat Aug  8 01:27:01 2020: BS 1116 completed
Sat Aug  8 01:27:28 2020: BS 1117 completed
Sat Aug  8 01:27:55 2020: BS 1118 completed
Sat Aug  8 01:28:22 2020: BS 1119 completed
Sat Aug  8 01:28:49 2020: BS 1120 completed
Sat Aug  8 01:29:17 2020: BS 1121 completed
Sat Aug  8 01:29:44 2020: BS 1122 completed
Sat Aug  8 01:30:11 2020: BS 1123 completed
Sat Aug  8 01:30:38 2020: BS 1124 completed
Sat Aug  8 01:31:05 2020: BS 1125 completed
Sat Aug  8 01:31:33 2020: BS 1126 completed
Sat Aug  8 01:32:00 2020: BS 1127 completed
Sat Aug  8 01:32:27 2020: BS 1128 completed
Sat Aug  8 01:32:54 2020: BS 1129 completed
Sat Aug  8 01:33:21 2020: BS 1130 completed
Sat Aug  8 01:33:49 2020: BS 1131 completed
Sat Aug  8 01:34:16 2020: BS 1132 completed
Sat Aug  8 01:34:43 2020: BS 1133 completed
Sat Aug  8 01:35:10 2020: BS 1134 completed
Sat Aug  8 01:35:38 2020: BS 1135 completed
Sat Aug  8 01:36:05 2020: BS 1136 completed
Sat Aug  8 01:36:32 2020: BS 1137 completed
Sat Aug  8 01:36:59 2020: BS 1138 completed
Sat Aug  8 01:37:26 2020: BS 1139 completed
Sat Aug  8 01:37:54 2020: BS 1140 completed
Sat Aug  8 01:38:21 2020: BS 1141 completed
Sat Aug  8 01:38:48 2020: BS 1142 completed
Sat Aug  8 01:39:15 2020: BS 1143 completed
Sat Aug  8 01:39:42 2020: BS 1144 completed
Sat Aug  8 01:40:10 2020: BS 1145 completed
Sat Aug  8 01:40:37 2020: BS 1146 completed
Sat Aug  8 01:41:04 2020: BS 1147 completed
Sat Aug  8 01:41:31 2020: BS 1148 completed
Sat Aug  8 01:41:58 2020: BS 1149 completed
Sat Aug  8 01:42:26 2020: BS 1150 completed
Sat Aug  8 01:42:53 2020: BS 1151 completed
Sat Aug  8 01:43:20 2020: BS 1152 completed
Sat Aug  8 01:43:47 2020: BS 1153 completed
Sat Aug  8 01:44:14 2020: BS 1154 completed
Sat Aug  8 01:44:42 2020: BS 1155 completed
Sat Aug  8 01:45:09 2020: BS 1156 completed
Sat Aug  8 01:45:36 2020: BS 1157 completed
Sat Aug  8 01:46:03 2020: BS 1158 completed
Sat Aug  8 01:46:30 2020: BS 1159 completed
Sat Aug  8 01:46:58 2020: BS 1160 completed
Sat Aug  8 01:47:25 2020: BS 1161 completed
Sat Aug  8 01:47:52 2020: BS 1162 completed
Sat Aug  8 01:48:19 2020: BS 1163 completed
Sat Aug  8 01:48:46 2020: BS 1164 completed
Sat Aug  8 01:49:14 2020: BS 1165 completed
Sat Aug  8 01:49:41 2020: BS 1166 completed
Sat Aug  8 01:50:08 2020: BS 1167 completed
Sat Aug  8 01:50:35 2020: BS 1168 completed
Sat Aug  8 01:51:02 2020: BS 1169 completed
Sat Aug  8 01:51:30 2020: BS 1170 completed
Sat Aug  8 01:51:57 2020: BS 1171 completed
Sat Aug  8 01:52:24 2020: BS 1172 completed
Sat Aug  8 01:52:51 2020: BS 1173 completed
Sat Aug  8 01:53:18 2020: BS 1174 completed
Sat Aug  8 01:53:46 2020: BS 1175 completed
Sat Aug  8 01:54:13 2020: BS 1176 completed
Sat Aug  8 01:54:40 2020: BS 1177 completed
Sat Aug  8 01:55:07 2020: BS 1178 completed
Sat Aug  8 01:55:34 2020: BS 1179 completed
Sat Aug  8 01:56:02 2020: BS 1180 completed
Sat Aug  8 01:56:29 2020: BS 1181 completed
Sat Aug  8 01:56:56 2020: BS 1182 completed
Sat Aug  8 01:57:23 2020: BS 1183 completed
Sat Aug  8 01:57:50 2020: BS 1184 completed
Sat Aug  8 01:58:18 2020: BS 1185 completed
Sat Aug  8 01:58:45 2020: BS 1186 completed
Sat Aug  8 01:59:12 2020: BS 1187 completed
Sat Aug  8 01:59:39 2020: BS 1188 completed
Sat Aug  8 02:00:06 2020: BS 1189 completed
Sat Aug  8 02:00:34 2020: BS 1190 completed
Sat Aug  8 02:01:01 2020: BS 1191 completed
Sat Aug  8 02:01:28 2020: BS 1192 completed
Sat Aug  8 02:01:55 2020: BS 1193 completed
Sat Aug  8 02:02:22 2020: BS 1194 completed
Sat Aug  8 02:02:50 2020: BS 1195 completed
Sat Aug  8 02:03:17 2020: BS 1196 completed
Sat Aug  8 02:03:44 2020: BS 1197 completed
Sat Aug  8 02:04:11 2020: BS 1198 completed
Sat Aug  8 02:04:38 2020: BS 1199 completed
Sat Aug  8 02:05:06 2020: BS 1200 completed
Sat Aug  8 02:05:33 2020: BS 1201 completed
Sat Aug  8 02:06:00 2020: BS 1202 completed
Sat Aug  8 02:06:27 2020: BS 1203 completed
Sat Aug  8 02:06:54 2020: BS 1204 completed
Sat Aug  8 02:07:22 2020: BS 1205 completed
Sat Aug  8 02:07:49 2020: BS 1206 completed
Sat Aug  8 02:08:16 2020: BS 1207 completed
Sat Aug  8 02:08:43 2020: BS 1208 completed
Sat Aug  8 02:09:10 2020: BS 1209 completed
Sat Aug  8 02:09:38 2020: BS 1210 completed
Sat Aug  8 02:10:05 2020: BS 1211 completed
Sat Aug  8 02:10:32 2020: BS 1212 completed
Sat Aug  8 02:10:59 2020: BS 1213 completed
Sat Aug  8 02:11:26 2020: BS 1214 completed
Sat Aug  8 02:11:54 2020: BS 1215 completed
Sat Aug  8 02:12:21 2020: BS 1216 completed
Sat Aug  8 02:12:48 2020: BS 1217 completed
Sat Aug  8 02:13:15 2020: BS 1218 completed
Sat Aug  8 02:13:42 2020: BS 1219 completed
Sat Aug  8 02:14:10 2020: BS 1220 completed
Sat Aug  8 02:14:37 2020: BS 1221 completed
Sat Aug  8 02:15:04 2020: BS 1222 completed
Sat Aug  8 02:15:31 2020: BS 1223 completed
Sat Aug  8 02:15:58 2020: BS 1224 completed
Sat Aug  8 02:16:26 2020: BS 1225 completed
Sat Aug  8 02:16:53 2020: BS 1226 completed
Sat Aug  8 02:17:20 2020: BS 1227 completed
Sat Aug  8 02:17:47 2020: BS 1228 completed
Sat Aug  8 02:18:14 2020: BS 1229 completed
Sat Aug  8 02:18:42 2020: BS 1230 completed
Sat Aug  8 02:19:09 2020: BS 1231 completed
Sat Aug  8 02:19:36 2020: BS 1232 completed
Sat Aug  8 02:20:03 2020: BS 1233 completed
Sat Aug  8 02:20:30 2020: BS 1234 completed
Sat Aug  8 02:20:58 2020: BS 1235 completed
Sat Aug  8 02:21:25 2020: BS 1236 completed
Sat Aug  8 02:21:52 2020: BS 1237 completed
Sat Aug  8 02:22:19 2020: BS 1238 completed
Sat Aug  8 02:22:46 2020: BS 1239 completed
Sat Aug  8 02:23:14 2020: BS 1240 completed
Sat Aug  8 02:23:41 2020: BS 1241 completed
Sat Aug  8 02:24:08 2020: BS 1242 completed
Sat Aug  8 02:24:35 2020: BS 1243 completed
Sat Aug  8 02:25:02 2020: BS 1244 completed
Sat Aug  8 02:25:30 2020: BS 1245 completed
Sat Aug  8 02:25:57 2020: BS 1246 completed
Sat Aug  8 02:26:24 2020: BS 1247 completed
Sat Aug  8 02:26:51 2020: BS 1248 completed
Sat Aug  8 02:27:18 2020: BS 1249 completed
Sat Aug  8 02:27:46 2020: BS 1250 completed
Sat Aug  8 02:28:13 2020: BS 1251 completed
Sat Aug  8 02:28:40 2020: BS 1252 completed
Sat Aug  8 02:29:07 2020: BS 1253 completed
Sat Aug  8 02:29:34 2020: BS 1254 completed
Sat Aug  8 02:30:02 2020: BS 1255 completed
Sat Aug  8 02:30:29 2020: BS 1256 completed
Sat Aug  8 02:30:56 2020: BS 1257 completed
Sat Aug  8 02:31:23 2020: BS 1258 completed
Sat Aug  8 02:31:50 2020: BS 1259 completed
Sat Aug  8 02:32:18 2020: BS 1260 completed
Sat Aug  8 02:32:45 2020: BS 1261 completed
Sat Aug  8 02:33:12 2020: BS 1262 completed
Sat Aug  8 02:33:39 2020: BS 1263 completed
Sat Aug  8 02:34:06 2020: BS 1264 completed
Sat Aug  8 02:34:34 2020: BS 1265 completed
Sat Aug  8 02:35:01 2020: BS 1266 completed
Sat Aug  8 02:35:28 2020: BS 1267 completed
Sat Aug  8 02:35:55 2020: BS 1268 completed
Sat Aug  8 02:36:22 2020: BS 1269 completed
Sat Aug  8 02:36:50 2020: BS 1270 completed
Sat Aug  8 02:37:17 2020: BS 1271 completed
Sat Aug  8 02:37:44 2020: BS 1272 completed
Sat Aug  8 02:38:11 2020: BS 1273 completed
Sat Aug  8 02:38:39 2020: BS 1274 completed
Sat Aug  8 02:39:06 2020: BS 1275 completed
Sat Aug  8 02:39:33 2020: BS 1276 completed
Sat Aug  8 02:40:00 2020: BS 1277 completed
Sat Aug  8 02:40:27 2020: BS 1278 completed
Sat Aug  8 02:40:55 2020: BS 1279 completed
Sat Aug  8 02:41:22 2020: BS 1280 completed
Sat Aug  8 02:41:49 2020: BS 1281 completed
Sat Aug  8 02:42:16 2020: BS 1282 completed
Sat Aug  8 02:42:43 2020: BS 1283 completed
Sat Aug  8 02:43:11 2020: BS 1284 completed
Sat Aug  8 02:43:38 2020: BS 1285 completed
Sat Aug  8 02:44:05 2020: BS 1286 completed
Sat Aug  8 02:44:32 2020: BS 1287 completed
Sat Aug  8 02:44:59 2020: BS 1288 completed
Sat Aug  8 02:45:27 2020: BS 1289 completed
Sat Aug  8 02:45:54 2020: BS 1290 completed
Sat Aug  8 02:46:21 2020: BS 1291 completed
Sat Aug  8 02:46:48 2020: BS 1292 completed
Sat Aug  8 02:47:15 2020: BS 1293 completed
Sat Aug  8 02:47:43 2020: BS 1294 completed
Sat Aug  8 02:48:10 2020: BS 1295 completed
Sat Aug  8 02:48:37 2020: BS 1296 completed
Sat Aug  8 02:49:04 2020: BS 1297 completed
Sat Aug  8 02:49:31 2020: BS 1298 completed
Sat Aug  8 02:49:59 2020: BS 1299 completed
Sat Aug  8 02:50:26 2020: BS 1300 completed
Sat Aug  8 02:50:53 2020: BS 1301 completed
Sat Aug  8 02:51:20 2020: BS 1302 completed
Sat Aug  8 02:51:47 2020: BS 1303 completed
Sat Aug  8 02:52:15 2020: BS 1304 completed
Sat Aug  8 02:52:42 2020: BS 1305 completed
Sat Aug  8 02:53:09 2020: BS 1306 completed
Sat Aug  8 02:53:36 2020: BS 1307 completed
Sat Aug  8 02:54:03 2020: BS 1308 completed
Sat Aug  8 02:54:31 2020: BS 1309 completed
Sat Aug  8 02:54:58 2020: BS 1310 completed
Sat Aug  8 02:55:25 2020: BS 1311 completed
Sat Aug  8 02:55:52 2020: BS 1312 completed
Sat Aug  8 02:56:19 2020: BS 1313 completed
Sat Aug  8 02:56:47 2020: BS 1314 completed
Sat Aug  8 02:57:14 2020: BS 1315 completed
Sat Aug  8 02:57:41 2020: BS 1316 completed
Sat Aug  8 02:58:08 2020: BS 1317 completed
Sat Aug  8 02:58:35 2020: BS 1318 completed
Sat Aug  8 02:59:03 2020: BS 1319 completed
Sat Aug  8 02:59:30 2020: BS 1320 completed
Sat Aug  8 02:59:57 2020: BS 1321 completed
Sat Aug  8 03:00:24 2020: BS 1322 completed
Sat Aug  8 03:00:51 2020: BS 1323 completed
Sat Aug  8 03:01:19 2020: BS 1324 completed
Sat Aug  8 03:01:46 2020: BS 1325 completed
Sat Aug  8 03:02:13 2020: BS 1326 completed
Sat Aug  8 03:02:40 2020: BS 1327 completed
Sat Aug  8 03:03:07 2020: BS 1328 completed
Sat Aug  8 03:03:35 2020: BS 1329 completed
Sat Aug  8 03:04:02 2020: BS 1330 completed
Sat Aug  8 03:04:29 2020: BS 1331 completed
Sat Aug  8 03:04:56 2020: BS 1332 completed
Sat Aug  8 03:05:23 2020: BS 1333 completed
Sat Aug  8 03:05:51 2020: BS 1334 completed
Sat Aug  8 03:06:18 2020: BS 1335 completed
Sat Aug  8 03:06:45 2020: BS 1336 completed
Sat Aug  8 03:07:12 2020: BS 1337 completed
Sat Aug  8 03:07:39 2020: BS 1338 completed
Sat Aug  8 03:08:07 2020: BS 1339 completed
Sat Aug  8 03:08:34 2020: BS 1340 completed
Sat Aug  8 03:09:01 2020: BS 1341 completed
Sat Aug  8 03:09:28 2020: BS 1342 completed
Sat Aug  8 03:09:55 2020: BS 1343 completed
Sat Aug  8 03:10:23 2020: BS 1344 completed
Sat Aug  8 03:10:50 2020: BS 1345 completed
Sat Aug  8 03:11:17 2020: BS 1346 completed
Sat Aug  8 03:11:44 2020: BS 1347 completed
Sat Aug  8 03:12:11 2020: BS 1348 completed
Sat Aug  8 03:12:39 2020: BS 1349 completed
Sat Aug  8 03:13:06 2020: BS 1350 completed
Sat Aug  8 03:13:33 2020: BS 1351 completed
Sat Aug  8 03:14:00 2020: BS 1352 completed
Sat Aug  8 03:14:27 2020: BS 1353 completed
Sat Aug  8 03:14:55 2020: BS 1354 completed
Sat Aug  8 03:15:22 2020: BS 1355 completed
Sat Aug  8 03:15:49 2020: BS 1356 completed
Sat Aug  8 03:16:16 2020: BS 1357 completed
Sat Aug  8 03:16:43 2020: BS 1358 completed
Sat Aug  8 03:17:11 2020: BS 1359 completed
Sat Aug  8 03:17:38 2020: BS 1360 completed
Sat Aug  8 03:18:05 2020: BS 1361 completed
Sat Aug  8 03:18:32 2020: BS 1362 completed
Sat Aug  8 03:18:59 2020: BS 1363 completed
Sat Aug  8 03:19:27 2020: BS 1364 completed
Sat Aug  8 03:19:54 2020: BS 1365 completed
Sat Aug  8 03:20:21 2020: BS 1366 completed
Sat Aug  8 03:20:48 2020: BS 1367 completed
Sat Aug  8 03:21:15 2020: BS 1368 completed
Sat Aug  8 03:21:43 2020: BS 1369 completed
Sat Aug  8 03:22:10 2020: BS 1370 completed
Sat Aug  8 03:22:37 2020: BS 1371 completed
Sat Aug  8 03:23:04 2020: BS 1372 completed
Sat Aug  8 03:23:31 2020: BS 1373 completed
Sat Aug  8 03:23:59 2020: BS 1374 completed
Sat Aug  8 03:24:26 2020: BS 1375 completed
Sat Aug  8 03:24:53 2020: BS 1376 completed
Sat Aug  8 03:25:20 2020: BS 1377 completed
Sat Aug  8 03:25:47 2020: BS 1378 completed
Sat Aug  8 03:26:15 2020: BS 1379 completed
Sat Aug  8 03:26:42 2020: BS 1380 completed
Sat Aug  8 03:27:09 2020: BS 1381 completed
Sat Aug  8 03:27:36 2020: BS 1382 completed
Sat Aug  8 03:28:03 2020: BS 1383 completed
Sat Aug  8 03:28:31 2020: BS 1384 completed
Sat Aug  8 03:28:58 2020: BS 1385 completed
Sat Aug  8 03:29:25 2020: BS 1386 completed
Sat Aug  8 03:29:52 2020: BS 1387 completed
Sat Aug  8 03:30:19 2020: BS 1388 completed
Sat Aug  8 03:30:47 2020: BS 1389 completed
Sat Aug  8 03:31:14 2020: BS 1390 completed
Sat Aug  8 03:31:42 2020: BS 1391 completed
Sat Aug  8 03:32:08 2020: BS 1392 completed
Sat Aug  8 03:32:35 2020: BS 1393 completed
Sat Aug  8 03:33:03 2020: BS 1394 completed
Sat Aug  8 03:33:30 2020: BS 1395 completed
Sat Aug  8 03:33:57 2020: BS 1396 completed
Sat Aug  8 03:34:24 2020: BS 1397 completed
Sat Aug  8 03:34:51 2020: BS 1398 completed
Sat Aug  8 03:35:19 2020: BS 1399 completed
Sat Aug  8 03:35:46 2020: BS 1400 completed
Sat Aug  8 03:36:13 2020: BS 1401 completed
Sat Aug  8 03:36:40 2020: BS 1402 completed
Sat Aug  8 03:37:07 2020: BS 1403 completed
Sat Aug  8 03:37:35 2020: BS 1404 completed
Sat Aug  8 03:38:02 2020: BS 1405 completed
Sat Aug  8 03:38:29 2020: BS 1406 completed
Sat Aug  8 03:38:56 2020: BS 1407 completed
Sat Aug  8 03:39:23 2020: BS 1408 completed
Sat Aug  8 03:39:51 2020: BS 1409 completed
Sat Aug  8 03:40:18 2020: BS 1410 completed
Sat Aug  8 03:40:45 2020: BS 1411 completed
Sat Aug  8 03:41:12 2020: BS 1412 completed
Sat Aug  8 03:41:40 2020: BS 1413 completed
Sat Aug  8 03:42:07 2020: BS 1414 completed
Sat Aug  8 03:42:34 2020: BS 1415 completed
Sat Aug  8 03:43:01 2020: BS 1416 completed
Sat Aug  8 03:43:28 2020: BS 1417 completed
Sat Aug  8 03:43:56 2020: BS 1418 completed
Sat Aug  8 03:44:23 2020: BS 1419 completed
Sat Aug  8 03:44:50 2020: BS 1420 completed
Sat Aug  8 03:45:17 2020: BS 1421 completed
Sat Aug  8 03:45:44 2020: BS 1422 completed
Sat Aug  8 03:46:12 2020: BS 1423 completed
Sat Aug  8 03:46:39 2020: BS 1424 completed
Sat Aug  8 03:47:06 2020: BS 1425 completed
Sat Aug  8 03:47:33 2020: BS 1426 completed
Sat Aug  8 03:48:00 2020: BS 1427 completed
Sat Aug  8 03:48:28 2020: BS 1428 completed
Sat Aug  8 03:48:55 2020: BS 1429 completed
Sat Aug  8 03:49:22 2020: BS 1430 completed
Sat Aug  8 03:49:49 2020: BS 1431 completed
Sat Aug  8 03:50:16 2020: BS 1432 completed
Sat Aug  8 03:50:44 2020: BS 1433 completed
Sat Aug  8 03:51:11 2020: BS 1434 completed
Sat Aug  8 03:51:38 2020: BS 1435 completed
Sat Aug  8 03:52:05 2020: BS 1436 completed
Sat Aug  8 03:52:32 2020: BS 1437 completed
Sat Aug  8 03:53:00 2020: BS 1438 completed
Sat Aug  8 03:53:27 2020: BS 1439 completed
Sat Aug  8 03:53:54 2020: BS 1440 completed
Sat Aug  8 03:54:21 2020: BS 1441 completed
Sat Aug  8 03:54:48 2020: BS 1442 completed
Sat Aug  8 03:55:16 2020: BS 1443 completed
Sat Aug  8 03:55:43 2020: BS 1444 completed
Sat Aug  8 03:56:10 2020: BS 1445 completed
Sat Aug  8 03:56:37 2020: BS 1446 completed
Sat Aug  8 03:57:04 2020: BS 1447 completed
Sat Aug  8 03:57:32 2020: BS 1448 completed
Sat Aug  8 03:57:59 2020: BS 1449 completed
Sat Aug  8 03:58:26 2020: BS 1450 completed
Sat Aug  8 03:58:53 2020: BS 1451 completed
Sat Aug  8 03:59:20 2020: BS 1452 completed
Sat Aug  8 03:59:48 2020: BS 1453 completed
Sat Aug  8 04:00:15 2020: BS 1454 completed
Sat Aug  8 04:00:42 2020: BS 1455 completed
Sat Aug  8 04:01:09 2020: BS 1456 completed
Sat Aug  8 04:01:36 2020: BS 1457 completed
Sat Aug  8 04:02:04 2020: BS 1458 completed
Sat Aug  8 04:02:31 2020: BS 1459 completed
Sat Aug  8 04:02:58 2020: BS 1460 completed
Sat Aug  8 04:03:25 2020: BS 1461 completed
Sat Aug  8 04:03:52 2020: BS 1462 completed
Sat Aug  8 04:04:20 2020: BS 1463 completed
Sat Aug  8 04:04:47 2020: BS 1464 completed
Sat Aug  8 04:05:14 2020: BS 1465 completed
Sat Aug  8 04:05:41 2020: BS 1466 completed
Sat Aug  8 04:06:08 2020: BS 1467 completed
Sat Aug  8 04:06:36 2020: BS 1468 completed
Sat Aug  8 04:07:03 2020: BS 1469 completed
Sat Aug  8 04:07:30 2020: BS 1470 completed
Sat Aug  8 04:07:57 2020: BS 1471 completed
Sat Aug  8 04:08:24 2020: BS 1472 completed
Sat Aug  8 04:08:52 2020: BS 1473 completed
Sat Aug  8 04:09:19 2020: BS 1474 completed
Sat Aug  8 04:09:46 2020: BS 1475 completed
Sat Aug  8 04:10:13 2020: BS 1476 completed
Sat Aug  8 04:10:40 2020: BS 1477 completed
Sat Aug  8 04:11:08 2020: BS 1478 completed
Sat Aug  8 04:11:35 2020: BS 1479 completed
Sat Aug  8 04:12:02 2020: BS 1480 completed
Sat Aug  8 04:12:29 2020: BS 1481 completed
Sat Aug  8 04:12:56 2020: BS 1482 completed
Sat Aug  8 04:13:24 2020: BS 1483 completed
Sat Aug  8 04:13:51 2020: BS 1484 completed
Sat Aug  8 04:14:18 2020: BS 1485 completed
Sat Aug  8 04:14:45 2020: BS 1486 completed
Sat Aug  8 04:15:12 2020: BS 1487 completed
Sat Aug  8 04:15:40 2020: BS 1488 completed
Sat Aug  8 04:16:07 2020: BS 1489 completed
Sat Aug  8 04:16:34 2020: BS 1490 completed
Sat Aug  8 04:17:01 2020: BS 1491 completed
Sat Aug  8 04:17:28 2020: BS 1492 completed
Sat Aug  8 04:17:56 2020: BS 1493 completed
Sat Aug  8 04:18:23 2020: BS 1494 completed
Sat Aug  8 04:18:50 2020: BS 1495 completed
Sat Aug  8 04:19:17 2020: BS 1496 completed
Sat Aug  8 04:19:44 2020: BS 1497 completed
Sat Aug  8 04:20:12 2020: BS 1498 completed
Sat Aug  8 04:20:39 2020: BS 1499 completed
Sat Aug  8 04:21:06 2020: BS 1500 completed
Sat Aug  8 04:21:33 2020: BS 1501 completed
Sat Aug  8 04:22:00 2020: BS 1502 completed
Sat Aug  8 04:22:28 2020: BS 1503 completed
Sat Aug  8 04:22:55 2020: BS 1504 completed
Sat Aug  8 04:23:22 2020: BS 1505 completed
Sat Aug  8 04:23:49 2020: BS 1506 completed
Sat Aug  8 04:24:16 2020: BS 1507 completed
Sat Aug  8 04:24:44 2020: BS 1508 completed
Sat Aug  8 04:25:11 2020: BS 1509 completed
Sat Aug  8 04:25:38 2020: BS 1510 completed
Sat Aug  8 04:26:05 2020: BS 1511 completed
Sat Aug  8 04:26:32 2020: BS 1512 completed
Sat Aug  8 04:27:00 2020: BS 1513 completed
Sat Aug  8 04:27:27 2020: BS 1514 completed
Sat Aug  8 04:27:54 2020: BS 1515 completed
Sat Aug  8 04:28:21 2020: BS 1516 completed
Sat Aug  8 04:28:48 2020: BS 1517 completed
Sat Aug  8 04:29:16 2020: BS 1518 completed
Sat Aug  8 04:29:43 2020: BS 1519 completed
Sat Aug  8 04:30:10 2020: BS 1520 completed
Sat Aug  8 04:30:37 2020: BS 1521 completed
Sat Aug  8 04:31:04 2020: BS 1522 completed
Sat Aug  8 04:31:32 2020: BS 1523 completed
Sat Aug  8 04:31:59 2020: BS 1524 completed
Sat Aug  8 04:32:26 2020: BS 1525 completed
Sat Aug  8 04:32:53 2020: BS 1526 completed
Sat Aug  8 04:33:20 2020: BS 1527 completed
Sat Aug  8 04:33:48 2020: BS 1528 completed
Sat Aug  8 04:34:15 2020: BS 1529 completed
Sat Aug  8 04:34:42 2020: BS 1530 completed
Sat Aug  8 04:35:09 2020: BS 1531 completed
Sat Aug  8 04:35:36 2020: BS 1532 completed
Sat Aug  8 04:36:04 2020: BS 1533 completed
Sat Aug  8 04:36:31 2020: BS 1534 completed
Sat Aug  8 04:36:58 2020: BS 1535 completed
Sat Aug  8 04:37:25 2020: BS 1536 completed
Sat Aug  8 04:37:52 2020: BS 1537 completed
Sat Aug  8 04:38:20 2020: BS 1538 completed
Sat Aug  8 04:38:47 2020: BS 1539 completed
Sat Aug  8 04:39:14 2020: BS 1540 completed
Sat Aug  8 04:39:41 2020: BS 1541 completed
Sat Aug  8 04:40:08 2020: BS 1542 completed
Sat Aug  8 04:40:36 2020: BS 1543 completed
Sat Aug  8 04:41:03 2020: BS 1544 completed
Sat Aug  8 04:41:30 2020: BS 1545 completed
Sat Aug  8 04:41:57 2020: BS 1546 completed
Sat Aug  8 04:42:24 2020: BS 1547 completed
Sat Aug  8 04:42:52 2020: BS 1548 completed
Sat Aug  8 04:43:19 2020: BS 1549 completed
Sat Aug  8 04:43:46 2020: BS 1550 completed
Sat Aug  8 04:44:13 2020: BS 1551 completed
Sat Aug  8 04:44:41 2020: BS 1552 completed
Sat Aug  8 04:45:08 2020: BS 1553 completed
Sat Aug  8 04:45:35 2020: BS 1554 completed
Sat Aug  8 04:46:02 2020: BS 1555 completed
Sat Aug  8 04:46:29 2020: BS 1556 completed
Sat Aug  8 04:46:57 2020: BS 1557 completed
Sat Aug  8 04:47:24 2020: BS 1558 completed
Sat Aug  8 04:47:51 2020: BS 1559 completed
Sat Aug  8 04:48:18 2020: BS 1560 completed
Sat Aug  8 04:48:45 2020: BS 1561 completed
Sat Aug  8 04:49:13 2020: BS 1562 completed
Sat Aug  8 04:49:40 2020: BS 1563 completed
Sat Aug  8 04:50:07 2020: BS 1564 completed
Sat Aug  8 04:50:34 2020: BS 1565 completed
Sat Aug  8 04:51:01 2020: BS 1566 completed
Sat Aug  8 04:51:29 2020: BS 1567 completed
Sat Aug  8 04:51:56 2020: BS 1568 completed
Sat Aug  8 04:52:23 2020: BS 1569 completed
Sat Aug  8 04:52:50 2020: BS 1570 completed
Sat Aug  8 04:53:17 2020: BS 1571 completed
Sat Aug  8 04:53:45 2020: BS 1572 completed
Sat Aug  8 04:54:12 2020: BS 1573 completed
Sat Aug  8 04:54:39 2020: BS 1574 completed
Sat Aug  8 04:55:06 2020: BS 1575 completed
Sat Aug  8 04:55:33 2020: BS 1576 completed
Sat Aug  8 04:56:01 2020: BS 1577 completed
Sat Aug  8 04:56:28 2020: BS 1578 completed
Sat Aug  8 04:56:55 2020: BS 1579 completed
Sat Aug  8 04:57:22 2020: BS 1580 completed
Sat Aug  8 04:57:49 2020: BS 1581 completed
Sat Aug  8 04:58:17 2020: BS 1582 completed
Sat Aug  8 04:58:44 2020: BS 1583 completed
Sat Aug  8 04:59:11 2020: BS 1584 completed
Sat Aug  8 04:59:38 2020: BS 1585 completed
Sat Aug  8 05:00:05 2020: BS 1586 completed
Sat Aug  8 05:00:33 2020: BS 1587 completed
Sat Aug  8 05:01:00 2020: BS 1588 completed
Sat Aug  8 05:01:27 2020: BS 1589 completed
Sat Aug  8 05:01:54 2020: BS 1590 completed
Sat Aug  8 05:02:21 2020: BS 1591 completed
Sat Aug  8 05:02:49 2020: BS 1592 completed
Sat Aug  8 05:03:16 2020: BS 1593 completed
Sat Aug  8 05:03:43 2020: BS 1594 completed
Sat Aug  8 05:04:10 2020: BS 1595 completed
Sat Aug  8 05:04:37 2020: BS 1596 completed
Sat Aug  8 05:05:05 2020: BS 1597 completed
Sat Aug  8 05:05:32 2020: BS 1598 completed
Sat Aug  8 05:05:59 2020: BS 1599 completed
Sat Aug  8 05:06:26 2020: BS 1600 completed
Sat Aug  8 05:06:53 2020: BS 1601 completed
Sat Aug  8 05:07:21 2020: BS 1602 completed
Sat Aug  8 05:07:48 2020: BS 1603 completed
Sat Aug  8 05:08:15 2020: BS 1604 completed
Sat Aug  8 05:08:42 2020: BS 1605 completed
Sat Aug  8 05:09:09 2020: BS 1606 completed
Sat Aug  8 05:09:37 2020: BS 1607 completed
Sat Aug  8 05:10:04 2020: BS 1608 completed
Sat Aug  8 05:10:31 2020: BS 1609 completed
Sat Aug  8 05:10:58 2020: BS 1610 completed
Sat Aug  8 05:11:25 2020: BS 1611 completed
Sat Aug  8 05:11:53 2020: BS 1612 completed
Sat Aug  8 05:12:20 2020: BS 1613 completed
Sat Aug  8 05:12:47 2020: BS 1614 completed
Sat Aug  8 05:13:14 2020: BS 1615 completed
Sat Aug  8 05:13:41 2020: BS 1616 completed
Sat Aug  8 05:14:09 2020: BS 1617 completed
Sat Aug  8 05:14:36 2020: BS 1618 completed
Sat Aug  8 05:15:03 2020: BS 1619 completed
Sat Aug  8 05:15:30 2020: BS 1620 completed
Sat Aug  8 05:15:57 2020: BS 1621 completed
Sat Aug  8 05:16:25 2020: BS 1622 completed
Sat Aug  8 05:16:52 2020: BS 1623 completed
Sat Aug  8 05:17:19 2020: BS 1624 completed
Sat Aug  8 05:17:46 2020: BS 1625 completed
Sat Aug  8 05:18:13 2020: BS 1626 completed
Sat Aug  8 05:18:41 2020: BS 1627 completed
Sat Aug  8 05:19:08 2020: BS 1628 completed
Sat Aug  8 05:19:35 2020: BS 1629 completed
Sat Aug  8 05:20:02 2020: BS 1630 completed
Sat Aug  8 05:20:29 2020: BS 1631 completed
Sat Aug  8 05:20:57 2020: BS 1632 completed
Sat Aug  8 05:21:24 2020: BS 1633 completed
Sat Aug  8 05:21:51 2020: BS 1634 completed
Sat Aug  8 05:22:18 2020: BS 1635 completed
Sat Aug  8 05:22:45 2020: BS 1636 completed
Sat Aug  8 05:23:13 2020: BS 1637 completed
Sat Aug  8 05:23:40 2020: BS 1638 completed
Sat Aug  8 05:24:07 2020: BS 1639 completed
Sat Aug  8 05:24:34 2020: BS 1640 completed
Sat Aug  8 05:25:01 2020: BS 1641 completed
Sat Aug  8 05:25:29 2020: BS 1642 completed
Sat Aug  8 05:25:56 2020: BS 1643 completed
Sat Aug  8 05:26:23 2020: BS 1644 completed
Sat Aug  8 05:26:50 2020: BS 1645 completed
Sat Aug  8 05:27:17 2020: BS 1646 completed
Sat Aug  8 05:27:45 2020: BS 1647 completed
Sat Aug  8 05:28:12 2020: BS 1648 completed
Sat Aug  8 05:28:39 2020: BS 1649 completed
Sat Aug  8 05:29:06 2020: BS 1650 completed
Sat Aug  8 05:29:33 2020: BS 1651 completed
Sat Aug  8 05:30:01 2020: BS 1652 completed
Sat Aug  8 05:30:28 2020: BS 1653 completed
Sat Aug  8 05:30:55 2020: BS 1654 completed
Sat Aug  8 05:31:22 2020: BS 1655 completed
Sat Aug  8 05:31:49 2020: BS 1656 completed
Sat Aug  8 05:32:17 2020: BS 1657 completed
Sat Aug  8 05:32:44 2020: BS 1658 completed
Sat Aug  8 05:33:11 2020: BS 1659 completed
Sat Aug  8 05:33:38 2020: BS 1660 completed
Sat Aug  8 05:34:05 2020: BS 1661 completed
Sat Aug  8 05:34:33 2020: BS 1662 completed
Sat Aug  8 05:35:00 2020: BS 1663 completed
Sat Aug  8 05:35:27 2020: BS 1664 completed
Sat Aug  8 05:35:54 2020: BS 1665 completed
Sat Aug  8 05:36:21 2020: BS 1666 completed
Sat Aug  8 05:36:49 2020: BS 1667 completed
Sat Aug  8 05:37:16 2020: BS 1668 completed
Sat Aug  8 05:37:43 2020: BS 1669 completed
Sat Aug  8 05:38:10 2020: BS 1670 completed
Sat Aug  8 05:38:37 2020: BS 1671 completed
Sat Aug  8 05:39:05 2020: BS 1672 completed
Sat Aug  8 05:39:32 2020: BS 1673 completed
Sat Aug  8 05:39:59 2020: BS 1674 completed
Sat Aug  8 05:40:26 2020: BS 1675 completed
Sat Aug  8 05:40:53 2020: BS 1676 completed
Sat Aug  8 05:41:21 2020: BS 1677 completed
Sat Aug  8 05:41:48 2020: BS 1678 completed
Sat Aug  8 05:42:15 2020: BS 1679 completed
Sat Aug  8 05:42:42 2020: BS 1680 completed
Sat Aug  8 05:43:09 2020: BS 1681 completed
Sat Aug  8 05:43:37 2020: BS 1682 completed
Sat Aug  8 05:44:04 2020: BS 1683 completed
Sat Aug  8 05:44:31 2020: BS 1684 completed
Sat Aug  8 05:44:58 2020: BS 1685 completed
Sat Aug  8 05:45:25 2020: BS 1686 completed
Sat Aug  8 05:45:53 2020: BS 1687 completed
Sat Aug  8 05:46:20 2020: BS 1688 completed
Sat Aug  8 05:46:47 2020: BS 1689 completed
Sat Aug  8 05:47:14 2020: BS 1690 completed
Sat Aug  8 05:47:42 2020: BS 1691 completed
Sat Aug  8 05:48:09 2020: BS 1692 completed
Sat Aug  8 05:48:36 2020: BS 1693 completed
Sat Aug  8 05:49:03 2020: BS 1694 completed
Sat Aug  8 05:49:30 2020: BS 1695 completed
Sat Aug  8 05:49:58 2020: BS 1696 completed
Sat Aug  8 05:50:25 2020: BS 1697 completed
Sat Aug  8 05:50:52 2020: BS 1698 completed
Sat Aug  8 05:51:19 2020: BS 1699 completed
Sat Aug  8 05:51:46 2020: BS 1700 completed
Sat Aug  8 05:52:14 2020: BS 1701 completed
Sat Aug  8 05:52:41 2020: BS 1702 completed
Sat Aug  8 05:53:08 2020: BS 1703 completed
Sat Aug  8 05:53:35 2020: BS 1704 completed
Sat Aug  8 05:54:02 2020: BS 1705 completed
Sat Aug  8 05:54:30 2020: BS 1706 completed
Sat Aug  8 05:54:57 2020: BS 1707 completed
Sat Aug  8 05:55:24 2020: BS 1708 completed
Sat Aug  8 05:55:51 2020: BS 1709 completed
Sat Aug  8 05:56:18 2020: BS 1710 completed
Sat Aug  8 05:56:46 2020: BS 1711 completed
Sat Aug  8 05:57:13 2020: BS 1712 completed
Sat Aug  8 05:57:40 2020: BS 1713 completed
Sat Aug  8 05:58:07 2020: BS 1714 completed
Sat Aug  8 05:58:34 2020: BS 1715 completed
Sat Aug  8 05:59:02 2020: BS 1716 completed
Sat Aug  8 05:59:29 2020: BS 1717 completed
Sat Aug  8 05:59:56 2020: BS 1718 completed
Sat Aug  8 06:00:23 2020: BS 1719 completed
Sat Aug  8 06:00:50 2020: BS 1720 completed
Sat Aug  8 06:01:18 2020: BS 1721 completed
Sat Aug  8 06:01:45 2020: BS 1722 completed
Sat Aug  8 06:02:12 2020: BS 1723 completed
Sat Aug  8 06:02:39 2020: BS 1724 completed
Sat Aug  8 06:03:06 2020: BS 1725 completed
Sat Aug  8 06:03:34 2020: BS 1726 completed
Sat Aug  8 06:04:01 2020: BS 1727 completed
Sat Aug  8 06:04:28 2020: BS 1728 completed
Sat Aug  8 06:04:55 2020: BS 1729 completed
Sat Aug  8 06:05:22 2020: BS 1730 completed
Sat Aug  8 06:05:50 2020: BS 1731 completed
Sat Aug  8 06:06:17 2020: BS 1732 completed
Sat Aug  8 06:06:44 2020: BS 1733 completed
Sat Aug  8 06:07:11 2020: BS 1734 completed
Sat Aug  8 06:07:38 2020: BS 1735 completed
Sat Aug  8 06:08:06 2020: BS 1736 completed
Sat Aug  8 06:08:33 2020: BS 1737 completed
Sat Aug  8 06:09:00 2020: BS 1738 completed
Sat Aug  8 06:09:27 2020: BS 1739 completed
Sat Aug  8 06:09:54 2020: BS 1740 completed
Sat Aug  8 06:10:22 2020: BS 1741 completed
Sat Aug  8 06:10:49 2020: BS 1742 completed
Sat Aug  8 06:11:16 2020: BS 1743 completed
Sat Aug  8 06:11:43 2020: BS 1744 completed
Sat Aug  8 06:12:10 2020: BS 1745 completed
Sat Aug  8 06:12:38 2020: BS 1746 completed
Sat Aug  8 06:13:05 2020: BS 1747 completed
Sat Aug  8 06:13:32 2020: BS 1748 completed
Sat Aug  8 06:13:59 2020: BS 1749 completed
Sat Aug  8 06:14:26 2020: BS 1750 completed
Sat Aug  8 06:14:54 2020: BS 1751 completed
Sat Aug  8 06:15:21 2020: BS 1752 completed
Sat Aug  8 06:15:48 2020: BS 1753 completed
Sat Aug  8 06:16:15 2020: BS 1754 completed
Sat Aug  8 06:16:42 2020: BS 1755 completed
Sat Aug  8 06:17:10 2020: BS 1756 completed
Sat Aug  8 06:17:37 2020: BS 1757 completed
Sat Aug  8 06:18:04 2020: BS 1758 completed
Sat Aug  8 06:18:31 2020: BS 1759 completed
Sat Aug  8 06:18:58 2020: BS 1760 completed
Sat Aug  8 06:19:26 2020: BS 1761 completed
Sat Aug  8 06:19:53 2020: BS 1762 completed
Sat Aug  8 06:20:20 2020: BS 1763 completed
Sat Aug  8 06:20:47 2020: BS 1764 completed
Sat Aug  8 06:21:14 2020: BS 1765 completed
Sat Aug  8 06:21:42 2020: BS 1766 completed
Sat Aug  8 06:22:09 2020: BS 1767 completed
Sat Aug  8 06:22:36 2020: BS 1768 completed
Sat Aug  8 06:23:03 2020: BS 1769 completed
Sat Aug  8 06:23:30 2020: BS 1770 completed
Sat Aug  8 06:23:58 2020: BS 1771 completed
Sat Aug  8 06:24:25 2020: BS 1772 completed
Sat Aug  8 06:24:52 2020: BS 1773 completed
Sat Aug  8 06:25:19 2020: BS 1774 completed
Sat Aug  8 06:25:46 2020: BS 1775 completed
Sat Aug  8 06:26:14 2020: BS 1776 completed
Sat Aug  8 06:26:41 2020: BS 1777 completed
Sat Aug  8 06:27:08 2020: BS 1778 completed
Sat Aug  8 06:27:35 2020: BS 1779 completed
Sat Aug  8 06:28:02 2020: BS 1780 completed
Sat Aug  8 06:28:30 2020: BS 1781 completed
Sat Aug  8 06:28:57 2020: BS 1782 completed
Sat Aug  8 06:29:24 2020: BS 1783 completed
Sat Aug  8 06:29:51 2020: BS 1784 completed
Sat Aug  8 06:30:18 2020: BS 1785 completed
Sat Aug  8 06:30:46 2020: BS 1786 completed
Sat Aug  8 06:31:13 2020: BS 1787 completed
Sat Aug  8 06:31:40 2020: BS 1788 completed
Sat Aug  8 06:32:07 2020: BS 1789 completed
Sat Aug  8 06:32:34 2020: BS 1790 completed
Sat Aug  8 06:33:02 2020: BS 1791 completed
Sat Aug  8 06:33:29 2020: BS 1792 completed
Sat Aug  8 06:33:56 2020: BS 1793 completed
Sat Aug  8 06:34:23 2020: BS 1794 completed
Sat Aug  8 06:34:50 2020: BS 1795 completed
Sat Aug  8 06:35:18 2020: BS 1796 completed
Sat Aug  8 06:35:45 2020: BS 1797 completed
Sat Aug  8 06:36:12 2020: BS 1798 completed
Sat Aug  8 06:36:39 2020: BS 1799 completed
Sat Aug  8 06:37:06 2020: BS 1800 completed
Sat Aug  8 06:37:34 2020: BS 1801 completed
Sat Aug  8 06:38:01 2020: BS 1802 completed
Sat Aug  8 06:38:28 2020: BS 1803 completed
Sat Aug  8 06:38:55 2020: BS 1804 completed
Sat Aug  8 06:39:22 2020: BS 1805 completed
Sat Aug  8 06:39:50 2020: BS 1806 completed
Sat Aug  8 06:40:17 2020: BS 1807 completed
Sat Aug  8 06:40:44 2020: BS 1808 completed
Sat Aug  8 06:41:11 2020: BS 1809 completed
Sat Aug  8 06:41:38 2020: BS 1810 completed
Sat Aug  8 06:42:06 2020: BS 1811 completed
Sat Aug  8 06:42:33 2020: BS 1812 completed
Sat Aug  8 06:43:00 2020: BS 1813 completed
Sat Aug  8 06:43:27 2020: BS 1814 completed
Sat Aug  8 06:43:54 2020: BS 1815 completed
Sat Aug  8 06:44:22 2020: BS 1816 completed
Sat Aug  8 06:44:49 2020: BS 1817 completed
Sat Aug  8 06:45:16 2020: BS 1818 completed
Sat Aug  8 06:45:43 2020: BS 1819 completed
Sat Aug  8 06:46:10 2020: BS 1820 completed
Sat Aug  8 06:46:38 2020: BS 1821 completed
Sat Aug  8 06:47:05 2020: BS 1822 completed
Sat Aug  8 06:47:32 2020: BS 1823 completed
Sat Aug  8 06:47:59 2020: BS 1824 completed
Sat Aug  8 06:48:26 2020: BS 1825 completed
Sat Aug  8 06:48:54 2020: BS 1826 completed
Sat Aug  8 06:49:21 2020: BS 1827 completed
Sat Aug  8 06:49:48 2020: BS 1828 completed
Sat Aug  8 06:50:15 2020: BS 1829 completed
Sat Aug  8 06:50:43 2020: BS 1830 completed
Sat Aug  8 06:51:10 2020: BS 1831 completed
Sat Aug  8 06:51:37 2020: BS 1832 completed
Sat Aug  8 06:52:04 2020: BS 1833 completed
Sat Aug  8 06:52:31 2020: BS 1834 completed
Sat Aug  8 06:52:59 2020: BS 1835 completed
Sat Aug  8 06:53:26 2020: BS 1836 completed
Sat Aug  8 06:53:53 2020: BS 1837 completed
Sat Aug  8 06:54:20 2020: BS 1838 completed
Sat Aug  8 06:54:47 2020: BS 1839 completed
Sat Aug  8 06:55:15 2020: BS 1840 completed
Sat Aug  8 06:55:42 2020: BS 1841 completed
Sat Aug  8 06:56:09 2020: BS 1842 completed
Sat Aug  8 06:56:36 2020: BS 1843 completed
Sat Aug  8 06:57:03 2020: BS 1844 completed
Sat Aug  8 06:57:31 2020: BS 1845 completed
Sat Aug  8 06:57:58 2020: BS 1846 completed
Sat Aug  8 06:58:25 2020: BS 1847 completed
Sat Aug  8 06:58:52 2020: BS 1848 completed
Sat Aug  8 06:59:19 2020: BS 1849 completed
Sat Aug  8 06:59:47 2020: BS 1850 completed
Sat Aug  8 07:00:14 2020: BS 1851 completed
Sat Aug  8 07:00:41 2020: BS 1852 completed
Sat Aug  8 07:01:08 2020: BS 1853 completed
Sat Aug  8 07:01:35 2020: BS 1854 completed
Sat Aug  8 07:02:03 2020: BS 1855 completed
Sat Aug  8 07:02:30 2020: BS 1856 completed
Sat Aug  8 07:02:57 2020: BS 1857 completed
Sat Aug  8 07:03:24 2020: BS 1858 completed
Sat Aug  8 07:03:51 2020: BS 1859 completed
Sat Aug  8 07:04:19 2020: BS 1860 completed
Sat Aug  8 07:04:46 2020: BS 1861 completed
Sat Aug  8 07:05:13 2020: BS 1862 completed
Sat Aug  8 07:05:40 2020: BS 1863 completed
Sat Aug  8 07:06:07 2020: BS 1864 completed
Sat Aug  8 07:06:35 2020: BS 1865 completed
Sat Aug  8 07:07:02 2020: BS 1866 completed
Sat Aug  8 07:07:29 2020: BS 1867 completed
Sat Aug  8 07:07:56 2020: BS 1868 completed
Sat Aug  8 07:08:23 2020: BS 1869 completed
Sat Aug  8 07:08:51 2020: BS 1870 completed
Sat Aug  8 07:09:18 2020: BS 1871 completed
Sat Aug  8 07:09:45 2020: BS 1872 completed
Sat Aug  8 07:10:12 2020: BS 1873 completed
Sat Aug  8 07:10:39 2020: BS 1874 completed
Sat Aug  8 07:11:07 2020: BS 1875 completed
Sat Aug  8 07:11:34 2020: BS 1876 completed
Sat Aug  8 07:12:01 2020: BS 1877 completed
Sat Aug  8 07:12:28 2020: BS 1878 completed
Sat Aug  8 07:12:55 2020: BS 1879 completed
Sat Aug  8 07:13:23 2020: BS 1880 completed
Sat Aug  8 07:13:50 2020: BS 1881 completed
Sat Aug  8 07:14:17 2020: BS 1882 completed
Sat Aug  8 07:14:44 2020: BS 1883 completed
Sat Aug  8 07:15:11 2020: BS 1884 completed
Sat Aug  8 07:15:39 2020: BS 1885 completed
Sat Aug  8 07:16:06 2020: BS 1886 completed
Sat Aug  8 07:16:33 2020: BS 1887 completed
Sat Aug  8 07:17:00 2020: BS 1888 completed
Sat Aug  8 07:17:27 2020: BS 1889 completed
Sat Aug  8 07:17:55 2020: BS 1890 completed
Sat Aug  8 07:18:22 2020: BS 1891 completed
Sat Aug  8 07:18:49 2020: BS 1892 completed
Sat Aug  8 07:19:16 2020: BS 1893 completed
Sat Aug  8 07:19:43 2020: BS 1894 completed
Sat Aug  8 07:20:11 2020: BS 1895 completed
Sat Aug  8 07:20:38 2020: BS 1896 completed
Sat Aug  8 07:21:05 2020: BS 1897 completed
Sat Aug  8 07:21:32 2020: BS 1898 completed
Sat Aug  8 07:21:59 2020: BS 1899 completed
Sat Aug  8 07:22:27 2020: BS 1900 completed
Sat Aug  8 07:22:54 2020: BS 1901 completed
Sat Aug  8 07:23:21 2020: BS 1902 completed
Sat Aug  8 07:23:48 2020: BS 1903 completed
Sat Aug  8 07:24:15 2020: BS 1904 completed
Sat Aug  8 07:24:43 2020: BS 1905 completed
Sat Aug  8 07:25:10 2020: BS 1906 completed
Sat Aug  8 07:25:37 2020: BS 1907 completed
Sat Aug  8 07:26:04 2020: BS 1908 completed
Sat Aug  8 07:26:31 2020: BS 1909 completed
Sat Aug  8 07:26:59 2020: BS 1910 completed
Sat Aug  8 07:27:26 2020: BS 1911 completed
Sat Aug  8 07:27:53 2020: BS 1912 completed
Sat Aug  8 07:28:20 2020: BS 1913 completed
Sat Aug  8 07:28:47 2020: BS 1914 completed
Sat Aug  8 07:29:15 2020: BS 1915 completed
Sat Aug  8 07:29:42 2020: BS 1916 completed
Sat Aug  8 07:30:09 2020: BS 1917 completed
Sat Aug  8 07:30:36 2020: BS 1918 completed
Sat Aug  8 07:31:03 2020: BS 1919 completed
Sat Aug  8 07:31:31 2020: BS 1920 completed
Sat Aug  8 07:31:58 2020: BS 1921 completed
Sat Aug  8 07:32:25 2020: BS 1922 completed
Sat Aug  8 07:32:52 2020: BS 1923 completed
Sat Aug  8 07:33:19 2020: BS 1924 completed
Sat Aug  8 07:33:47 2020: BS 1925 completed
Sat Aug  8 07:34:14 2020: BS 1926 completed
Sat Aug  8 07:34:41 2020: BS 1927 completed
Sat Aug  8 07:35:08 2020: BS 1928 completed
Sat Aug  8 07:35:35 2020: BS 1929 completed
Sat Aug  8 07:36:03 2020: BS 1930 completed
Sat Aug  8 07:36:30 2020: BS 1931 completed
Sat Aug  8 07:36:57 2020: BS 1932 completed
Sat Aug  8 07:37:24 2020: BS 1933 completed
Sat Aug  8 07:37:51 2020: BS 1934 completed
Sat Aug  8 07:38:19 2020: BS 1935 completed
Sat Aug  8 07:38:46 2020: BS 1936 completed
Sat Aug  8 07:39:13 2020: BS 1937 completed
Sat Aug  8 07:39:40 2020: BS 1938 completed
Sat Aug  8 07:40:07 2020: BS 1939 completed
Sat Aug  8 07:40:35 2020: BS 1940 completed
Sat Aug  8 07:41:02 2020: BS 1941 completed
Sat Aug  8 07:41:29 2020: BS 1942 completed
Sat Aug  8 07:41:56 2020: BS 1943 completed
Sat Aug  8 07:42:23 2020: BS 1944 completed
Sat Aug  8 07:42:51 2020: BS 1945 completed
Sat Aug  8 07:43:18 2020: BS 1946 completed
Sat Aug  8 07:43:45 2020: BS 1947 completed
Sat Aug  8 07:44:12 2020: BS 1948 completed
Sat Aug  8 07:44:39 2020: BS 1949 completed
Sat Aug  8 07:45:07 2020: BS 1950 completed
Sat Aug  8 07:45:34 2020: BS 1951 completed
Sat Aug  8 07:46:01 2020: BS 1952 completed
Sat Aug  8 07:46:28 2020: BS 1953 completed
Sat Aug  8 07:46:55 2020: BS 1954 completed
Sat Aug  8 07:47:23 2020: BS 1955 completed
Sat Aug  8 07:47:50 2020: BS 1956 completed
Sat Aug  8 07:48:17 2020: BS 1957 completed
Sat Aug  8 07:48:44 2020: BS 1958 completed
Sat Aug  8 07:49:11 2020: BS 1959 completed
Sat Aug  8 07:49:39 2020: BS 1960 completed
Sat Aug  8 07:50:06 2020: BS 1961 completed
Sat Aug  8 07:50:33 2020: BS 1962 completed
Sat Aug  8 07:51:00 2020: BS 1963 completed
Sat Aug  8 07:51:27 2020: BS 1964 completed
Sat Aug  8 07:51:55 2020: BS 1965 completed
Sat Aug  8 07:52:22 2020: BS 1966 completed
Sat Aug  8 07:52:49 2020: BS 1967 completed
Sat Aug  8 07:53:16 2020: BS 1968 completed
Sat Aug  8 07:53:44 2020: BS 1969 completed
Sat Aug  8 07:54:11 2020: BS 1970 completed
Sat Aug  8 07:54:38 2020: BS 1971 completed
Sat Aug  8 07:55:05 2020: BS 1972 completed
Sat Aug  8 07:55:32 2020: BS 1973 completed
Sat Aug  8 07:56:00 2020: BS 1974 completed
Sat Aug  8 07:56:27 2020: BS 1975 completed
Sat Aug  8 07:56:54 2020: BS 1976 completed
Sat Aug  8 07:57:21 2020: BS 1977 completed
Sat Aug  8 07:57:48 2020: BS 1978 completed
Sat Aug  8 07:58:16 2020: BS 1979 completed
Sat Aug  8 07:58:43 2020: BS 1980 completed
Sat Aug  8 07:59:10 2020: BS 1981 completed
Sat Aug  8 07:59:37 2020: BS 1982 completed
Sat Aug  8 08:00:04 2020: BS 1983 completed
Sat Aug  8 08:00:32 2020: BS 1984 completed
Sat Aug  8 08:00:59 2020: BS 1985 completed
Sat Aug  8 08:01:26 2020: BS 1986 completed
Sat Aug  8 08:01:53 2020: BS 1987 completed
Sat Aug  8 08:02:20 2020: BS 1988 completed
Sat Aug  8 08:02:48 2020: BS 1989 completed
Sat Aug  8 08:03:15 2020: BS 1990 completed
Sat Aug  8 08:03:42 2020: BS 1991 completed
Sat Aug  8 08:04:09 2020: BS 1992 completed
Sat Aug  8 08:04:36 2020: BS 1993 completed
Sat Aug  8 08:05:04 2020: BS 1994 completed
Sat Aug  8 08:05:31 2020: BS 1995 completed
Sat Aug  8 08:05:58 2020: BS 1996 completed
Sat Aug  8 08:06:25 2020: BS 1997 completed
Sat Aug  8 08:06:52 2020: BS 1998 completed
Sat Aug  8 08:07:20 2020: BS 1999 completed
Sat Aug  8 08:07:47 2020: Acquisition complete
