# Supplementary material for: From 2,5-Diformyl-1,4-dihydropyrrolo[3,2-b]pyrroles to Quadrupolar, Centrosymmetric Two-Photon-Absorbing A–D–A Dyes
Source: Org Lett. 2022 Mar 28;24(13):2551–5. doi: 10.1021/acs.orglett.2c00718 (PMC9003575; doi:10.1021/acs.orglett.2c00718)
Supplement: Supplementary file 2 — ol2c00718_si_002.zip [file ol2c00718_si_002.zip › FAIR data/7/1H/log]

Fri Aug  7 13:53:02 2020: Experiment started
Fri Aug  7 13:53:40 2020: BS 2 completed
Fri Aug  7 13:53:58 2020: BS 3 completed
Fri Aug  7 13:54:17 2020: Acquisition complete
