# Supplementary material for: From 2,5-Diformyl-1,4-dihydropyrrolo[3,2-b]pyrroles to Quadrupolar, Centrosymmetric Two-Photon-Absorbing A–D–A Dyes
Source: Org Lett. 2022 Mar 28;24(13):2551–5. doi: 10.1021/acs.orglett.2c00718 (PMC9003575; doi:10.1021/acs.orglett.2c00718)
Supplement: Supplementary file 2 — ol2c00718_si_002.zip [file ol2c00718_si_002.zip › FAIR data/8/13C/log]

Tue Apr 13 11:13:54 2021: Experiment started
Tue Apr 13 11:14:29 2021: BS 1 completed
Tue Apr 13 11:14:56 2021: BS 2 completed
Tue Apr 13 11:15:24 2021: BS 3 completed
Tue Apr 13 11:15:51 2021: BS 4 completed
Tue Apr 13 11:16:18 2021: BS 5 completed
Tue Apr 13 11:16:45 2021: BS 6 completed
Tue Apr 13 11:17:12 2021: BS 7 completed
Tue Apr 13 11:17:40 2021: BS 8 completed
Tue Apr 13 11:18:07 2021: BS 9 completed
Tue Apr 13 11:18:34 2021: BS 10 completed
Tue Apr 13 11:19:01 2021: BS 11 completed
Tue Apr 13 11:19:28 2021: BS 12 completed
Tue Apr 13 11:19:56 2021: BS 13 completed
Tue Apr 13 11:20:23 2021: BS 14 completed
Tue Apr 13 11:20:50 2021: BS 15 completed
Tue Apr 13 11:21:17 2021: BS 16 completed
Tue Apr 13 11:21:44 2021: BS 17 completed
Tue Apr 13 11:22:12 2021: BS 18 completed
Tue Apr 13 11:22:39 2021: BS 19 completed
Tue Apr 13 11:23:06 2021: BS 20 completed
Tue Apr 13 11:23:33 2021: BS 21 completed
Tue Apr 13 11:24:00 2021: BS 22 completed
Tue Apr 13 11:24:28 2021: BS 23 completed
Tue Apr 13 11:24:55 2021: BS 24 completed
Tue Apr 13 11:25:22 2021: BS 25 completed
Tue Apr 13 11:25:49 2021: BS 26 completed
Tue Apr 13 11:26:16 2021: BS 27 completed
Tue Apr 13 11:26:44 2021: BS 28 completed
Tue Apr 13 11:27:11 2021: BS 29 completed
Tue Apr 13 11:27:38 2021: BS 30 completed
Tue Apr 13 11:28:05 2021: BS 31 completed
Tue Apr 13 11:28:32 2021: BS 32 completed
Tue Apr 13 11:29:00 2021: BS 33 completed
Tue Apr 13 11:29:27 2021: BS 34 completed
Tue Apr 13 11:29:54 2021: BS 35 completed
Tue Apr 13 11:30:21 2021: BS 36 completed
Tue Apr 13 11:30:48 2021: BS 37 completed
Tue Apr 13 11:31:16 2021: BS 38 completed
Tue Apr 13 11:31:43 2021: BS 39 completed
Tue Apr 13 11:32:10 2021: BS 40 completed
Tue Apr 13 11:32:37 2021: BS 41 completed
Tue Apr 13 11:33:04 2021: BS 42 completed
Tue Apr 13 11:33:32 2021: BS 43 completed
Tue Apr 13 11:33:59 2021: BS 44 completed
Tue Apr 13 11:34:26 2021: BS 45 completed
Tue Apr 13 11:34:53 2021: BS 46 completed
Tue Apr 13 11:35:20 2021: BS 47 completed
Tue Apr 13 11:35:48 2021: BS 48 completed
Tue Apr 13 11:36:15 2021: BS 49 completed
Tue Apr 13 11:36:42 2021: BS 50 completed
Tue Apr 13 11:37:09 2021: BS 51 completed
Tue Apr 13 11:37:36 2021: BS 52 completed
Tue Apr 13 11:38:04 2021: BS 53 completed
Tue Apr 13 11:38:31 2021: BS 54 completed
Tue Apr 13 11:38:58 2021: BS 55 completed
Tue Apr 13 11:39:25 2021: BS 56 completed
Tue Apr 13 11:39:52 2021: BS 57 completed
Tue Apr 13 11:40:20 2021: BS 58 completed
Tue Apr 13 11:40:47 2021: BS 59 completed
